# Supplementary material for: TLR-induced STK25 activation promotes IRF5-mediated inflammation
Source: Life Sci Alliance. 2025 Jul 10;8(9):e202503343. doi: 10.26508/lsa.202503343 (PMC12246392; doi:10.26508/lsa.202503343)
Supplement: Supplementary file 2 [file LSA-2025-03343_TableS1.xlsx]

## Sheet: THP-1
Location	siRNA	TNFA_1	TNFA_2	TNFA_3	%INH_1	%INH_2	%INH_3	%INH_AVG	SSMD	Gene Description	logTNFA_1	logTNFA_2	logTNFA_3
Plate 1 of 2.E15	Hs_PDPK1_5	22367.9	20070.8	22518.2	-0.225705	-0.133242	-0.22267	-0.193872	1.47619	3-phosphoinositide dependent protein kinase-1	14.4491	14.2928	14.4588
Plate 1 of 2.N09	Hs_PDPK1_8	13774.6	18943.7	15053.9	0.250271	-0.0688607	0.18628	0.122563	-0.557286	3-phosphoinositide dependent protein kinase-1	13.7497	14.2094	13.8779
Plate 1 of 2.N14	Hs_PDPK1_9	16782.2	16382.2	20364	0.0836851	0.0774487	-0.104644	0.01883	-0.133421	3-phosphoinositide dependent protein kinase-1	14.0346	13.9998	14.3137
Plate 1 of 2.P19	Hs_PDPK1_7	18002.2	20977.4	10491.1	0.0161074	-0.185022	0.436265	0.0891167	-0.281555	3-phosphoinositide dependent protein kinase-1	14.1359	14.3565	13.3569
Plate 1 of 2.B15	Hs_PFKFB1_2	17207.9	16756.4	17488.6	0.0601038	0.0560705	0.0528903	0.0563549	-0.547287	6-phosphofructo-2-kinase/fructose-2,6-biphosphatase 1	14.0708	14.0324	14.0941
Plate 1 of 2.C18	Hs_PFKFB1_3	23886.6	19412.9	18287.1	-0.309822	-0.0956598	0.009141	-0.132114	0.56882	6-phosphofructo-2-kinase/fructose-2,6-biphosphatase 1	14.5439	14.2447	14.1585
Plate 1 of 2.L02	Hs_PFKFB1_1	12476.8	11568.7	11801.1	0.322159	0.352385	0.364493	0.346346	-3.72816	6-phosphofructo-2-kinase/fructose-2,6-biphosphatase 1	13.607	13.4979	13.5266
Plate 1 of 2.O04	Hs_PFKFB1_4	7741.2	8916.52	9961.95	0.584459	0.503873	0.465255	0.517862	-3.82735	6-phosphofructo-2-kinase/fructose-2,6-biphosphatase 1	12.9183	13.1223	13.2822
Plate 1 of 2.B17	Hs_PFKFB4_5	15626.4	11500.4	11171.9	0.147705	0.356285	0.398966	0.300986	-1.45002	6-phosphofructo-2-kinase/fructose-2,6-biphosphatase 4	13.9317	13.4894	13.4476
Plate 1 of 2.C09	Hs_PFKFB4_2	15598.3	14839.1	15151.9	0.149262	0.165588	0.18091	0.165253	-1.66404	6-phosphofructo-2-kinase/fructose-2,6-biphosphatase 4	13.9291	13.8571	13.8872
Plate 1 of 2.D10	Hs_PFKFB4_4	18935.8	18470.8	18667.9	-0.0356027	-0.0418542	-0.0117196	-0.0297255	0.271741	6-phosphofructo-2-kinase/fructose-2,6-biphosphatase 4	14.2088	14.173	14.1883
Plate 1 of 2.E10	Hs_PFKFB4_1	14130.7	14741.3	13515.1	0.230551	0.171173	0.270585	0.224103	-1.91551	6-phosphofructo-2-kinase/fructose-2,6-biphosphatase 4	13.7865	13.8476	13.7223
Plate 1 of 2.F09	Hs_CABC1_7	18417.4	18310.6	19213.5	-0.006888	-0.0326989	-0.04161	-0.0270656	0.246479	aarF domain containing kinase 3	14.1688	14.1604	14.2298
Plate 1 of 2.G07	Hs_CABC1_5	10377.7	11118.6	11331.7	0.438424	0.378092	0.390209	0.402242	-4.10333	aarF domain containing kinase 3	13.3412	13.4407	13.4681
Plate 1 of 2.H23	Hs_CABC1_6	16631.6	19162.3	17158.8	0.0920285	-0.0813506	0.0709567	0.0272115	-0.192228	aarF domain containing kinase 3	14.0216	14.226	14.0667
Plate 1 of 2.O23	Hs_CABC1_8	20299.2	19115.2	9912.82	-0.11112	-0.0786565	0.467946	0.0927232	-0.280874	aarF domain containing kinase 3	14.3091	14.2224	13.2751
Plate 1 of 2.C20	Hs_AK3_14	17345	17096.9	15503.8	0.0525139	0.0366262	0.161633	0.083591	-0.626384	adenylate kinase 3	14.0822	14.0614	13.9203
Plate 1 of 2.H20	Hs_AK3L1_6	19317.1	22758.8	22586.7	-0.056719	-0.286774	-0.226423	-0.189972	1.02359	adenylate kinase 3	14.2376	14.4741	14.4632
Plate 1 of 2.M12	Hs_AK3_13	12132.3	13342.8	10440.5	0.341239	0.251051	0.439034	0.343774	-2.03512	adenylate kinase 3	13.5666	13.7038	13.3499
Plate 1 of 2.P10	Hs_AK3L1_5	20976	22185.6	21454.9	-0.148609	-0.254036	-0.164411	-0.189019	1.42323	adenylate kinase 3	14.3565	14.4373	14.389
Plate 1 of 2.C08	Hs_AK3_10	14590.3	14827.6	16482.4	0.205094	0.166241	0.108018	0.159784	-1.3659	adenylate kinase 4	13.8327	13.856	14.0086
Plate 1 of 2.G12	Hs_AK3L1_23	17499	16703.6	18158.3	0.0439842	0.059086	0.0162006	0.039757	-0.371516	adenylate kinase 4	14.095	14.0279	14.1483
Plate 1 of 2.I11	Hs_AK3L1_24	23955.8	20426.1	26563.9	-0.313654	-0.153535	-0.444322	-0.303837	1.47627	adenylate kinase 4	14.5481	14.3181	14.6972
Plate 1 of 2.J12	Hs_AK3_9	18473.5	17387.6	17232.5	-0.00999296	0.0200167	0.066922	0.0256486	-0.226424	adenylate kinase 4	14.1732	14.0858	14.0728
Plate 1 of 2.B06	Hs_ALK_6	16868.5	15372.4	14926.7	0.0789032	0.135126	0.193247	0.135759	-1.09398	anaplastic lymphoma receptor tyrosine kinase	14.042	13.9081	13.8656
Plate 1 of 2.C06	Hs_ALK_5	11511.6	13345.3	13071.5	0.37562	0.250907	0.294889	0.307139	-2.35613	anaplastic lymphoma receptor tyrosine kinase	13.4908	13.704	13.6741
Plate 1 of 2.D19	Hs_ALK_1	45057.3	41447.9	44255.4	-1.48245	-1.35426	-1.41359	-1.41677	7.98383	anaplastic lymphoma receptor tyrosine kinase	15.4595	15.339	15.4336
Plate 1 of 2.I12	Hs_ALK_3	17605.2	16728.1	17566.3	0.0381011	0.0576887	0.0486331	0.048141	-0.462864	anaplastic lymphoma receptor tyrosine kinase	14.1037	14.03	14.1005
Plate 1 of 2.I06	Hs_AXL_10	12535.5	13256.1	13837.7	0.318906	0.256004	0.252913	0.275941	-2.60343	AXL receptor tyrosine kinase	13.6137	13.6944	13.7563
Plate 1 of 2.J07	Hs_AXL_13	15514	14860.7	14719.7	0.15393	0.164354	0.204591	0.174292	-1.68786	AXL receptor tyrosine kinase	13.9213	13.8592	13.8455
Plate 1 of 2.M03	Hs_AXL_12	37897.5	37362.6	38550.6	-1.08588	-1.12092	-1.10104	-1.10261	7.01523	AXL receptor tyrosine kinase	15.2098	15.1893	15.2345
Plate 1 of 2.M22	Hs_AXL_9	19366.9	17130.4	16319.2	-0.0594808	0.0347086	0.116957	0.0307282	-0.218256	AXL receptor tyrosine kinase	14.2413	14.0643	13.9943
Plate 1 of 2.B18	Hs_CAMK2B_1	21481.5	19990.4	22158.8	-0.176607	-0.128647	-0.20298	-0.169412	1.37855	calcium/calmodulin-dependent protein kinase II beta	14.3908	14.287	14.4356
Plate 1 of 2.M21	Hs_CAMK2B_8	19950.8	21100.9	18559.5	-0.0918239	-0.192079	-0.00578418	-0.0965622	0.598173	calcium/calmodulin-dependent protein kinase II beta	14.2842	14.365	14.1799
Plate 1 of 2.N06	Hs_CAMK2B_7	10618.1	15075.5	14982.7	0.425109	0.15208	0.190182	0.25579	-1.08494	calcium/calmodulin-dependent protein kinase II beta	13.3742	13.8799	13.871
Plate 1 of 2.P13	Hs_CAMK2B_6	12803.3	16909.8	15671.1	0.304075	0.0473117	0.152467	0.167951	-0.8536	calcium/calmodulin-dependent protein kinase II beta	13.6442	14.0456	13.9358
Plate 1 of 2.D02	Hs_CALM3_4	19491.6	22189.7	22397.4	-0.0663895	-0.254266	-0.216052	-0.178903	1.07305	calmodulin 3 (phosphorylase kinase, delta)	14.2506	14.4376	14.451
Plate 1 of 2.D08	Hs_CALM3_7	19394.5	18971.1	20608.7	-0.0610074	-0.0704302	-0.118054	-0.0831638	0.714619	calmodulin 3 (phosphorylase kinase, delta)	14.2434	14.2115	14.331
Plate 1 of 2.E23	Hs_CALM3_5	25357.8	22141.4	23683.3	-0.391311	-0.251512	-0.286501	-0.309775	2.13248	calmodulin 3 (phosphorylase kinase, delta)	14.6301	14.4345	14.5316
Plate 1 of 2.H21	Hs_CALM3_8	14111.7	14781.9	14688	0.231601	0.168853	0.20633	0.202261	-1.93742	calmodulin 3 (phosphorylase kinase, delta)	13.7846	13.8515	13.8423
Plate 1 of 2.B10	Hs_CDC42BPG_11	21844.5	18095.8	19878.4	-0.196712	-0.0204341	-0.0780391	-0.0983949	0.625729	CDC42 binding protein kinase gamma (DMPK-like)	14.415	14.1434	14.2789
Plate 1 of 2.D03	Hs_CDC42BPG_5	11864.5	11537.7	12415.6	0.35607	0.354158	0.330828	0.347019	-3.90219	CDC42 binding protein kinase gamma (DMPK-like)	13.5344	13.4941	13.5999
Plate 1 of 2.G17	Hs_CDC42BPG_14	19490.3	17378.6	20186.9	-0.0663168	0.0205339	-0.0949454	-0.0469094	0.348463	CDC42 binding protein kinase gamma (DMPK-like)	14.2505	14.085	14.3011
Plate 1 of 2.L22	Hs_CDC42BPG_6	18388.7	17885.3	18007.4	-0.0052999	-0.00841066	0.0244641	0.00358451	-0.0341015	CDC42 binding protein kinase gamma (DMPK-like)	14.1665	14.1265	14.1363
Plate 1 of 2.K01	AllStarsDeath	8068.49	8554.6	8271.26	0.566331	0.524545	0.557883	0.549586	-6.51045	cell death control	12.9781	13.0625	13.0139
Plate 1 of 2.K24	AllStarsDeath	11592.3	10167.2	7919.3	0.37115	0.432435	0.577166	0.46025	-2.25827	cell death control	13.5009	13.3116	12.9512
Plate 1 of 2.L01	AllStarsDeath	7261.16	8338.09	7767.84	0.611048	0.536911	0.585464	0.577808	-5.65373	cell death control	12.826	13.0255	12.9233
Plate 1 of 2.L24	AllStarsDeath	12148.5	9160.71	10832.9	0.340341	0.489925	0.417536	0.415934	-2.82518	cell death control	13.5685	13.1612	13.4031
Plate 1 of 2.M01	AllStarsDeath	6300.4	10828	8644.7	0.664264	0.394692	0.537423	0.532127	-2.06637	cell death control	12.6212	13.4025	13.0776
Plate 1 of 2.M24	AllStarsDeath	11762.5	10110.7	9165.6	0.36172	0.435666	0.508885	0.435423	-2.94632	cell death control	13.5219	13.3036	13.162
Plate 2 of 2.K01	AllStarsDeath	8079.41	7123.57	8127.95	0.533743	0.565626	0.518377	0.539249	-5.59467	cell death control	12.98	12.7984	12.9887
Plate 2 of 2.K24	AllStarsDeath	9662.52	7798.12	8533.91	0.44034	0.523325	0.493708	0.485791	-4.22616	cell death control	13.2382	12.9289	13.059
Plate 2 of 2.L01	AllStarsDeath	8381.86	7159.77	9410.18	0.515899	0.563356	0.44046	0.506572	-3.60291	cell death control	13.0331	12.8057	13.2
Plate 2 of 2.L24	AllStarsDeath	8686.11	8806.76	7595.95	0.497948	0.460075	0.550705	0.502909	-4.18165	cell death control	13.0845	13.1044	12.891
Plate 2 of 2.M01	AllStarsDeath	10329.7	7620.15	9845.3	0.400977	0.534486	0.41402	0.449828	-2.84743	cell death control	13.3345	12.8956	13.2652
Plate 2 of 2.M24	AllStarsDeath	10558.9	9175.37	8886.02	0.387454	0.43696	0.472312	0.432242	-3.7074	cell death control	13.3662	13.1636	13.1173
Plate 1 of 2.J04	Hs_CHEK1_9	12445.5	11320.6	13366.7	0.323889	0.366558	0.278718	0.323055	-2.93879	CHK1 checkpoint homolog (S. pombe)	13.6033	13.4667	13.7064
Plate 1 of 2.J13	Hs_CHEK1_13	15294.6	15599.5	17493.8	0.166082	0.12215	0.0526065	0.113613	-0.917376	CHK1 checkpoint homolog (S. pombe)	13.9007	13.9292	14.0946
Plate 1 of 2.M17	Hs_CHEK1_7	16939.4	15474.4	19956.1	0.0749756	0.129297	-0.0822982	0.040658	-0.258961	CHK1 checkpoint homolog (S. pombe)	14.0481	13.9176	14.2845
Plate 1 of 2.M19	Hs_CHEK1_8	13388.1	11028.3	11542.6	0.271683	0.383252	0.378654	0.34453	-2.68404	CHK1 checkpoint homolog (S. pombe)	13.7087	13.4289	13.4947
Plate 1 of 2.E12	Hs_CHKB-CPT1B_7	19452.2	17791.9	17291.9	-0.0642071	-0.00307277	0.0636644	-0.00120516	-0.00126629	choline kinase-like, carnitine palmitoyltransferase 1B (muscle) transcription unit	14.2476	14.1189	14.0778
Plate 1 of 2.J20	Hs_CHKB-CPT1B_5	15315	10032	9912.82	0.164952	0.44016	0.467946	0.357686	-1.41879	choline kinase-like, carnitine palmitoyltransferase 1B (muscle) transcription unit	13.9027	13.2923	13.2751
Plate 1 of 2.K02	Hs_CHKB-CPT1B_4	13900.8	15971.7	13316.4	0.243284	0.100891	0.281473	0.208549	-1.31522	choline kinase-like, carnitine palmitoyltransferase 1B (muscle) transcription unit	13.7629	13.9632	13.7009
Plate 1 of 2.L13	Hs_CHKB-CPT1B_6	16927.8	16804.1	20411.6	0.0756184	0.0533482	-0.107251	0.0072384	-0.0639869	choline kinase-like, carnitine palmitoyltransferase 1B (muscle) transcription unit	14.0471	14.0365	14.3171
Plate 1 of 2.H12	Hs_MERTK_8	7533.05	8695.85	10574.9	0.595988	0.516477	0.431671	0.514712	-3.09841	c-mer proto-oncogene tyrosine kinase	12.879	13.0861	13.3684
Plate 1 of 2.H16	Hs_MERTK_3	19027.4	22114.7	22927	-0.0406769	-0.249982	-0.245067	-0.178576	0.953957	c-mer proto-oncogene tyrosine kinase	14.2158	14.4327	14.4848
Plate 1 of 2.L14	Hs_MERTK_11	15146.8	16264	22241.9	0.174267	0.0841955	-0.207531	0.0169771	-0.111679	c-mer proto-oncogene tyrosine kinase	13.8867	13.9894	14.441
Plate 1 of 2.O14	Hs_MERTK_14	13203.3	13841.5	15060.3	0.281915	0.222567	0.185931	0.230138	-1.9877	c-mer proto-oncogene tyrosine kinase	13.6886	13.7567	13.8785
Plate 1 of 2.C05	Hs_LOC100508484_2	11832.2	12460.5	12665.6	0.357862	0.301445	0.317131	0.325479	-3.31031	creatine kinase B-type-like	13.5304	13.6051	13.6286
Plate 1 of 2.C10	Hs_LOC100508484_1	20066.9	19571.8	19085	-0.0982506	-0.104738	-0.0345748	-0.0791879	0.658335	creatine kinase B-type-like	14.2925	14.2565	14.2202
Plate 1 of 2.C11	Hs_LOC100508484_4	14766.7	12379.3	15385.1	0.195324	0.306083	0.168134	0.22318	-1.59253	creatine kinase B-type-like	13.8501	13.5956	13.9092
Plate 1 of 2.D21	Hs_LOC100508484_3	21138.1	19019.6	16105	-0.157587	-0.0731962	0.128694	-0.0340295	0.124161	creatine kinase B-type-like	14.3676	14.2152	13.9752
Plate 1 of 2.C19	Hs_CKMT1A_5	18448.7	17223.4	19578.4	-0.00862085	0.0293961	-0.0616027	-0.0136092	0.107654	creatine kinase, mitochondrial 1A	14.1712	14.0721	14.257
Plate 1 of 2.I23	Hs_CKMT1A_1	35338.9	29187.4	38798.2	-0.94416	-0.653963	-1.11461	-0.904243	3.37219	creatine kinase, mitochondrial 1A	15.109	14.8331	15.2437
Plate 1 of 2.K20	Hs_CKMT1A_3	15099.7	14521.8	13760.8	0.176875	0.183709	0.257127	0.205904	-1.81023	creatine kinase, mitochondrial 1A	13.8822	13.8259	13.7483
Plate 1 of 2.P11	Hs_CKMT1A_6	14480	13705.3	18349.6	0.211203	0.230345	0.0057158	0.149088	-0.815127	creatine kinase, mitochondrial 1A	13.8218	13.7424	14.1635
Plate 1 of 2.A11	Hs_ROS1_10	18314.5	17036.2	17893.1	-0.0011868	0.0400913	0.030727	0.0232105	-0.216034	c-ros oncogene 1 , receptor tyrosine kinase	14.1607	14.0563	14.1271
Plate 1 of 2.K05	Hs_ROS1_5	11428.4	11928	13080.3	0.380225	0.331862	0.294408	0.335498	-3.07558	c-ros oncogene 1 , receptor tyrosine kinase	13.4803	13.5421	13.6751
Plate 1 of 2.K13	Hs_ROS1_6	14827.6	16459.2	19960.1	0.191947	0.0730455	-0.0825149	0.060826	-0.329215	c-ros oncogene 1 , receptor tyrosine kinase	13.856	14.0066	14.2848
Plate 1 of 2.L23	Hs_ROS1_11	21087.6	21600.2	21725.6	-0.154789	-0.220596	-0.179245	-0.184877	1.52122	c-ros oncogene 1 , receptor tyrosine kinase	14.3641	14.3988	14.4071
Plate 2 of 2.A07	CTRL	18960.7	17916.5	11466.9	-0.108251	-0.111186	0.31548	0.0320144	-0.152889	CTRL	14.2107	14.129	13.4852
Plate 2 of 2.A08	CTRL	20111.7	17285.5	21604.2	-0.176162	-0.0716152	-0.300527	-0.182768	0.959194	CTRL	14.2957	14.0773	14.399
Plate 2 of 2.A18	CTRL	18793.3	17069.7	19684.9	-0.0983749	-0.0580869	-0.183897	-0.113453	0.753706	CTRL	14.1979	14.0592	14.2648
Plate 2 of 2.B08	CTRL	16841.5	16415.6	13740.6	0.0167829	-0.0170634	0.177316	0.0590117	-0.346594	CTRL	14.0397	14.0028	13.7462
Plate 2 of 2.B09	CTRL	18930.6	15065.4	16899.5	-0.106475	0.067605	-0.0146372	-0.0178359	0.0944371	CTRL	14.2084	13.8789	14.0447
Plate 2 of 2.B11	CTRL	18563.5	15415.7	15186.3	-0.084815	0.0456343	0.0894654	0.0167616	-0.117602	CTRL	14.1802	13.9121	13.8905
Plate 2 of 2.B12	CTRL	17574.1	16317.9	15676.2	-0.0264412	-0.0109425	0.0596961	0.00743748	-0.0604138	CTRL	14.1012	13.9942	13.9363
Plate 2 of 2.B14	CTRL	17645.3	16504.2	17486	-0.0306461	-0.0226242	-0.0502794	-0.0345166	0.275768	CTRL	14.107	14.0105	14.0939
Plate 2 of 2.B16	CTRL	19820.4	17162.7	16720.4	-0.158976	-0.0639169	-0.00375472	-0.0755492	0.468787	CTRL	14.2747	14.067	14.0293
Plate 2 of 2.C03	CTRL	15390.2	14630.9	14668.9	0.102406	0.0948527	0.120905	0.106055	-0.910807	CTRL	13.9097	13.8367	13.8405
Plate 2 of 2.C04	CTRL	15041.2	15595.7	15502.5	0.122998	0.034348	0.0702513	0.0758659	-0.585689	CTRL	13.8766	13.9289	13.9202
Plate 2 of 2.C05	CTRL	10330.9	16291	15717.1	0.400905	-0.00925196	0.0572107	0.149621	-0.498793	CTRL	13.3347	13.9918	13.94
Plate 2 of 2.C07	CTRL	17063.3	16694.6	15935.9	0.00369482	-0.0345637	0.0439166	0.00434925	-0.0370857	CTRL	14.0586	14.0271	13.96
Plate 2 of 2.C10	CTRL	17231.2	14765.4	16257.6	-0.00621115	0.0864165	0.0243655	0.0348569	-0.26564	CTRL	14.0727	13.8499	13.9888
Plate 2 of 2.C14	CTRL	17082.7	13439.6	16003.7	0.00255243	0.169553	0.0397921	0.0706324	-0.444147	CTRL	14.0602	13.7142	13.9661
Plate 2 of 2.C20	CTRL	16965.2	15961.5	15157	0.00948047	0.0114107	0.0912452	0.0373788	-0.285	CTRL	14.0503	13.9623	13.8877
Plate 2 of 2.C21	CTRL	18056.8	15339.2	15371.1	-0.0549241	0.0504326	0.0782366	0.0245817	-0.175956	CTRL	14.1403	13.9049	13.9079
Plate 2 of 2.D06	CTRL	17249.3	14779.4	16234.5	-0.00727866	0.0855406	0.0257691	0.034677	-0.264461	CTRL	14.0742	13.8513	13.9868
Plate 2 of 2.D08	CTRL	19034	16726.8	16596.8	-0.112575	-0.0365821	0.00375313	-0.0484681	0.329914	CTRL	14.2163	14.0299	14.0186
Plate 2 of 2.D09	CTRL	18973.8	16982	17760.7	-0.109023	-0.0525844	-0.0669745	-0.076194	0.579709	CTRL	14.2117	14.0517	14.1164
Plate 2 of 2.D13	CTRL	20148.7	18390	18250.7	-0.178342	-0.140881	-0.0967453	-0.138656	0.99806	CTRL	14.2984	14.1666	14.1557
Plate 2 of 2.E03	CTRL	14990.3	14496.5	12489.3	0.126	0.103281	0.253355	0.160879	-1.02754	CTRL	13.8717	13.8234	13.6084
Plate 2 of 2.E04	CTRL	15201.6	13711.6	17207.9	0.113535	0.152497	-0.0333817	0.0775503	-0.473226	CTRL	13.8919	13.7431	14.0708
Plate 2 of 2.E08	CTRL	15671.1	14406.5	15419.6	0.0858346	0.108922	0.0752914	0.0900159	-0.761627	CTRL	13.9358	13.8144	13.9125
Plate 2 of 2.E12	CTRL	17323	16762.9	17753	-0.0116264	-0.0388433	-0.0665016	-0.0389904	0.301549	CTRL	14.0804	14.033	14.1158
Plate 2 of 2.E13	CTRL	18705.7	16360.3	14693	-0.0932103	-0.0135997	0.11944	0.00420998	-0.0440127	CTRL	14.1912	13.9979	13.8428
Plate 2 of 2.E16	CTRL	18196	15345.6	16470.8	-0.0631351	0.0500328	0.0114105	-0.000563925	-0.00336591	CTRL	14.1513	13.9055	14.0076
Plate 2 of 2.F02	CTRL	19393.2	17867.2	18549.1	-0.133768	-0.108092	-0.11488	-0.118913	0.916962	CTRL	14.2433	14.125	14.1791
Plate 2 of 2.F06	CTRL	18133.6	16446.4	17843.8	-0.0594506	-0.0189972	-0.0720211	-0.0501563	0.386379	CTRL	14.1464	14.0055	14.1231
Plate 2 of 2.F07	CTRL	20387.8	17193.7	14319.1	-0.192449	-0.0658611	0.14216	-0.0387167	0.119617	CTRL	14.3154	14.0696	13.8057
Plate 2 of 2.F09	CTRL	18728	16666.3	14741.3	-0.0945204	-0.0327879	0.116509	-0.00359979	-0.00177425	CTRL	14.1929	14.0246	13.8476
Plate 2 of 2.F15	CTRL	18760.6	18298.8	14083.9	-0.0964474	-0.135162	0.156454	-0.0250518	0.0691799	CTRL	14.1954	14.1595	13.7818
Plate 2 of 2.F16	CTRL	20627.3	15830.9	18390	-0.20658	0.019598	-0.105214	-0.0973987	0.500919	CTRL	14.3323	13.9505	14.1666
Plate 2 of 2.F19	CTRL	17843.8	16040.9	14936.9	-0.0423549	0.0064304	0.10462	0.0228986	-0.161044	CTRL	14.1231	13.9695	13.8666
Plate 2 of 2.F21	CTRL	16903.3	16930.4	13187	0.0131325	-0.0493493	0.210956	0.0582463	-0.300301	CTRL	14.045	14.0473	13.6868
Plate 2 of 2.G03	CTRL	13866.7	15530.6	15395.3	0.192292	0.0384319	0.0767641	0.102496	-0.663806	CTRL	13.7593	13.9228	13.9102
Plate 2 of 2.G08	CTRL	11101.3	16329.5	14085.2	0.355452	-0.0116671	0.156378	0.166721	-0.64408	CTRL	13.4384	13.9952	13.7819
Plate 2 of 2.G22	CTRL	18134.9	14374.8	19712.5	-0.0595274	0.110907	-0.185576	-0.044732	0.168931	CTRL	14.1465	13.8113	14.2668
Plate 2 of 2.H03	CTRL	2709.3	8750.69	14693	0.850579	0.463591	0.11944	0.47787	-0.770811	CTRL	11.4037	13.0952	13.8428
Plate 2 of 2.H09	CTRL	17.916	8151.02	14310.3	1.00937	0.501195	0.142698	0.551088	-0.548638	CTRL	4.16317	12.9928	13.8048
Plate 2 of 2.H10	CTRL	13929.8	16621.3	18590.9	0.188569	-0.0299635	-0.117418	0.0137294	-0.094528	CTRL	13.7659	14.0207	14.1823
Plate 2 of 2.H12	CTRL	196.722	6819.83	15514	0.998821	0.584672	0.0695532	0.551016	-0.61238	CTRL	7.62002	12.7355	13.9213
Plate 2 of 2.H16	CTRL	11613.4	11144.6	17357.9	0.325237	0.31347	-0.0424944	0.198738	-0.730787	CTRL	13.5035	13.4441	14.0833
Plate 2 of 2.H18	CTRL	15897.5	18921.4	17803.6	0.0724782	-0.174204	-0.0695763	-0.0571006	0.264518	CTRL	13.9565	14.2077	14.1199
Plate 2 of 2.H20	CTRL	17890.5	16352.6	18133.6	-0.0451123	-0.0131165	-0.0896287	-0.0492859	0.366864	CTRL	14.1269	13.9972	14.1464
Plate 2 of 2.I03	CTRL	16943.3	14832.7	14274.8	0.0107741	0.0821954	0.144852	0.0792737	-0.554301	CTRL	14.0484	13.8565	13.8012
Plate 2 of 2.I05	CTRL	15157	15540.8	14163.5	0.116165	0.0377914	0.151615	0.101857	-0.745769	CTRL	13.8877	13.9238	13.7899
Plate 2 of 2.I08	CTRL	16695.9	15627.6	17299.7	0.0253701	0.0323454	-0.0389581	0.00625243	-0.0517678	CTRL	14.0272	13.9318	14.0785
Plate 2 of 2.I09	CTRL	14942	15149.4	15482.1	0.128851	0.062337	0.0714922	0.0875601	-0.700202	CTRL	13.8671	13.887	13.9183
Plate 2 of 2.I17	CTRL	16734.5	15888.5	13880.6	0.0230912	0.0159869	0.168808	0.0692955	-0.438245	CTRL	14.0305	13.9557	13.7608
Plate 2 of 2.J05	CTRL	18145.3	14668.9	15325.2	-0.0601414	0.0924659	0.0810258	0.0377835	-0.25144	CTRL	14.1473	13.8405	13.9036
Plate 2 of 2.J19	CTRL	17291.9	17939.9	15289.5	-0.00979549	-0.112652	0.0831946	-0.0130844	0.0577324	CTRL	14.0778	14.1309	13.9003
Plate 2 of 2.J21	CTRL	17281.6	16768	15880.8	-0.00918528	-0.0391664	0.0472615	-0.000363369	-0.00201799	CTRL	14.0769	14.0334	13.955
Plate 2 of 2.K02	CTRL	15312.4	15033.6	10804.5	0.106995	0.0695997	0.355731	0.177442	-0.744325	CTRL	13.9024	13.8759	13.3993
Plate 2 of 2.K11	CTRL	16662.4	13990.4	17368.2	0.0273446	0.135014	-0.0431232	0.039745	-0.255951	CTRL	14.0243	13.7722	14.0842
Plate 2 of 2.K13	CTRL	16590.4	16178.1	17692	0.0315959	-0.00217132	-0.0627977	-0.0111244	0.0762504	CTRL	14.0181	13.9818	14.1108
Plate 2 of 2.K22	CTRL	15869.3	14072.5	17090.4	0.0741395	0.129865	-0.0262398	0.0592548	-0.395396	CTRL	13.954	13.7806	14.0609
Plate 2 of 2.K23	CTRL	16891.7	15912.8	12179.7	0.013817	0.0144618	0.272167	0.100149	-0.45954	CTRL	14.044	13.9579	13.5722
Plate 2 of 2.L04	CTRL	14644.8	13187	12112.4	0.146385	0.185395	0.276258	0.202679	-1.41582	CTRL	13.8381	13.6868	13.5642
Plate 2 of 2.L13	CTRL	17068.5	15028.5	11654.4	0.00339019	0.0699188	0.304087	0.125799	-0.545152	CTRL	14.059	13.8754	13.5086
Plate 2 of 2.L17	CTRL	15852.7	13505.1	16208.9	0.075121	0.16545	0.0273283	0.0892997	-0.61206	CTRL	13.9524	13.7212	13.9845
Plate 2 of 2.M05	CTRL	15599.5	13016.3	14537	0.0900559	0.196098	0.12892	0.138358	-1.03649	CTRL	13.9292	13.668	13.8274
Plate 2 of 2.M10	CTRL	15210.5	13219.7	16450.2	0.113009	0.183347	0.0126601	0.103005	-0.655821	CTRL	13.8928	13.6904	14.0058
Plate 2 of 2.M17	CTRL	17887.9	15448.9	15856.5	-0.0449591	0.0435542	0.0487391	0.0157781	-0.121259	CTRL	14.1267	13.9152	13.9528
Plate 2 of 2.M18	CTRL	18199.9	15283.1	16632.8	-0.0633655	0.0539497	0.00156403	-0.00261726	0.0107236	CTRL	14.1516	13.8997	14.0217
Plate 2 of 2.N03	CTRL	12111.1	16229.4	14040.9	0.295873	-0.00538909	0.159065	0.14985	-0.67981	CTRL	13.564	13.9863	13.7774
Plate 2 of 2.N14	CTRL	15242.4	15594.4	10327.2	0.11113	0.0344281	0.384735	0.176764	-0.656902	CTRL	13.8958	13.9287	13.3342
Plate 2 of 2.N23	CTRL	14999.2	16797.6	15778.5	0.125475	-0.0410243	0.0534811	0.0459773	-0.303312	CTRL	13.8726	14.036	13.9457
Plate 2 of 2.O04	CTRL	12540.5	12197.1	9144.82	0.270539	0.247468	0.456585	0.324864	-1.58061	CTRL	13.6143	13.5743	13.1587
Plate 2 of 2.O07	CTRL	13889.4	13140.6	5798.07	0.190952	0.188308	0.659956	0.346405	-0.784207	CTRL	13.7617	13.6817	12.5014
Plate 2 of 2.O09	CTRL	14537	13248.6	4672.44	0.152745	0.181535	0.728356	0.354212	-0.681625	CTRL	13.8274	13.6935	12.19
Plate 2 of 2.O18	CTRL	15406.8	12203.4	15317.5	0.101428	0.247077	0.0814906	0.143332	-0.867388	CTRL	13.9113	13.575	13.9029
Plate 2 of 2.O23	CTRL	15386.4	14387.5	14233.1	0.102632	0.110113	0.147389	0.120044	-1.01307	CTRL	13.9094	13.8125	13.797
Plate 2 of 2.P06	CTRL	15621.3	15427.2	16478.5	0.0887747	0.0449143	0.0109419	0.0482103	-0.378244	CTRL	13.9312	13.9132	14.0083
Plate 2 of 2.P14	CTRL	16285.9	14968.7	15723.5	0.0495636	0.0736673	0.0568222	0.0600177	-0.504436	CTRL	13.9913	13.8697	13.9406
Plate 2 of 2.P19	CTRL	15542.1	14372.3	16939.4	0.0934465	0.111066	-0.0170662	0.062482	-0.43608	CTRL	13.9239	13.811	14.0481
Plate 1 of 2.A10	Hs_PCTK2_11	18012.6	15055.2	16868.5	0.0155315	0.153243	0.0868622	0.0852121	-0.641179	cyclin-dependent kinase 17	14.1367	13.878	14.042
Plate 1 of 2.A15	Hs_CDK17_1	10445.5	10567.5	11813.5	0.434671	0.40957	0.363812	0.402684	-3.99607	cyclin-dependent kinase 17	13.3506	13.3674	13.5282
Plate 1 of 2.L08	Hs_PCTK2_5	13883.1	13011.3	13874.3	0.244262	0.269985	0.250908	0.255052	-2.71825	cyclin-dependent kinase 17	13.761	13.6675	13.7601
Plate 1 of 2.M06	Hs_PCTK2_6	9566.93	12585.5	12658.1	0.483333	0.294306	0.317542	0.36506	-1.94769	cyclin-dependent kinase 17	13.2238	13.6195	13.6278
Plate 1 of 2.A14	Hs_CDK2_7	18967.2	18121.8	17991.8	-0.037342	-0.0219197	0.0253184	-0.0113144	0.0961575	cyclin-dependent kinase 2	14.2112	14.1454	14.1351
Plate 1 of 2.B20	Hs_CDK2_8	19504.8	20308.5	19044.4	-0.0671171	-0.146815	-0.0323507	-0.0820944	0.621637	cyclin-dependent kinase 2	14.2515	14.3098	14.2171
Plate 1 of 2.E22	Hs_CDK2_12	16890.4	18812.9	12750.7	0.0776894	-0.0613911	0.312468	0.109589	-0.443876	cyclin-dependent kinase 2	14.0439	14.1994	13.6383
Plate 1 of 2.L10	Hs_CDK2_11	17105.9	17299.7	16212.7	0.0657556	0.0250401	0.122793	0.0711961	-0.597824	cyclin-dependent kinase 2	14.0622	14.0785	13.9848
Plate 1 of 2.D11	Hs_UMP-CMPK_3	20795.6	16395	25075.7	-0.138614	0.076715	-0.362786	-0.141562	0.450847	cytidine monophosphate (UMP-CMP) kinase 1, cytosolic	14.344	14.001	14.614
Plate 1 of 2.F04	Hs_UMP-CMPK_5	17589.6	20448.6	20702.8	0.0389624	-0.15482	-0.123207	-0.079688	0.451158	cytidine monophosphate (UMP-CMP) kinase 1, cytosolic	14.1024	14.3197	14.3375
Plate 1 of 2.G02	Hs_UMP-CMPK_6	16545.4	18065.9	16882.7	0.0968022	-0.0187259	0.0860854	0.0547206	-0.428999	cytidine monophosphate (UMP-CMP) kinase 1, cytosolic	14.0141	14.141	14.0433
Plate 1 of 2.J06	Hs_CMPK_4	17237.6	16927.8	16658.6	0.0584576	0.0462806	0.0983643	0.0677008	-0.627744	cytidine monophosphate (UMP-CMP) kinase 1, cytosolic	14.0733	14.0471	14.024
Plate 1 of 2.E03	Hs_DTYMK_15	10262	11007.3	11442.1	0.444835	0.384453	0.384162	0.404483	-4.01407	deoxythymidylate kinase (thymidylate kinase)	13.325	13.4262	13.4821
Plate 1 of 2.F11	Hs_DTYMK_6	19196.4	19727	24479.2	-0.0500367	-0.113602	-0.330104	-0.164581	0.786516	deoxythymidylate kinase (thymidylate kinase)	14.2285	14.2679	14.5793
Plate 1 of 2.J03	Hs_DTYMK_5	13379.3	13106.7	13876.8	0.272171	0.264539	0.25077	0.262493	-2.83226	deoxythymidylate kinase (thymidylate kinase)	13.7077	13.678	13.7604
Plate 1 of 2.N05	Hs_DTYMK_14	12981.2	15916.7	14641	0.294218	0.104036	0.208902	0.202385	-1.2612	deoxythymidylate kinase (thymidylate kinase)	13.6641	13.9583	13.8377
Plate 1 of 2.C03	Hs_DGKZ_7	14630.9	14061.2	14757.8	0.202846	0.21002	0.202505	0.205123	-2.16224	diacylglycerol kinase, zeta 104kDa	13.8367	13.7794	13.8492
Plate 1 of 2.D04	Hs_DGKZ_10	10001.3	9243.82	9198.59	0.459276	0.485178	0.507077	0.483844	-5.44506	diacylglycerol kinase, zeta 104kDa	13.2879	13.1743	13.1672
Plate 1 of 2.F15	Hs_DGKZ_4	19825.7	19075.9	18020.4	-0.0848921	-0.0764121	0.0237521	-0.0458507	0.338889	diacylglycerol kinase, zeta 104kDa	14.2751	14.2195	14.1373
Plate 1 of 2.G19	Hs_DGKZ_5	19612.5	20313.7	21066.4	-0.0730861	-0.147117	-0.143126	-0.12111	0.983829	diacylglycerol kinase, zeta 104kDa	14.2595	14.3102	14.3627
Plate 1 of 2.G04	Hs_DDR1_12	11030.8	14271	15902.6	0.402253	0.198031	0.139783	0.246689	-1.12053	discoidin domain receptor tyrosine kinase 1	13.4292	13.8008	13.957
Plate 1 of 2.H14	Hs_DDR1_10	13202.1	17165.3	17416.1	0.281985	0.0327168	0.0568615	0.123854	-0.606631	discoidin domain receptor tyrosine kinase 1	13.6885	14.0672	14.0881
Plate 1 of 2.K16	Hs_DDR1_9	16921.4	17394.1	12154.7	0.0759755	0.0196472	0.345117	0.146913	-0.5942	discoidin domain receptor tyrosine kinase 1	14.0466	14.0863	13.5692
Plate 1 of 2.M05	Hs_DDR1_11	10530.5	12311.9	13327.7	0.42996	0.309933	0.280853	0.340249	-2.24777	discoidin domain receptor tyrosine kinase 1	13.3623	13.5878	13.7021
Plate 1 of 2.A19	Hs_DDR2_1	22296.9	21516.2	17350.1	-0.221768	-0.215798	0.0604763	-0.125697	0.514417	discoidin domain receptor tyrosine kinase 2	14.4446	14.3931	14.0827
Plate 1 of 2.E02	Hs_DDR2_4	14879.7	14954.7	13332.7	0.189062	0.158982	0.280578	0.209541	-1.60863	discoidin domain receptor tyrosine kinase 2	13.8611	13.8683	13.7027
Plate 1 of 2.E13	Hs_DDR2_2	21241.9	21043.8	20986.7	-0.163332	-0.188815	-0.138759	-0.163636	1.38839	discoidin domain receptor tyrosine kinase 2	14.3746	14.3611	14.3572
Plate 1 of 2.N18	Hs_DDR2_3	10944.2	11364	9296.4	0.407048	0.36408	0.501718	0.424282	-2.92968	discoidin domain receptor tyrosine kinase 2	13.4179	13.4722	13.1825
Plate 1 of 2.F16	Hs_DCAMKL1_6	22516.9	19275.1	19644.1	-0.233956	-0.0877903	-0.0652041	-0.128983	0.820345	doublecortin-like kinase 1	14.4587	14.2344	14.2618
Plate 1 of 2.H02	Hs_DCAMKL1_7	9617.17	16684.3	79.8663	0.48055	0.060189	1.00667	0.515802	-0.553318	doublecortin-like kinase 1	13.2314	14.0262	6.31952
Plate 1 of 2.K11	Hs_DCLK1_4	18575.2	18395.2	25951.3	-0.0156284	-0.0375358	-0.410757	-0.15464	0.521172	doublecortin-like kinase 1	14.1811	14.167	14.6635
Plate 1 of 2.N20	Hs_DCAMKL1_5	10663.8	9198.59	9143.6	0.42258	0.487761	0.51009	0.473477	-4.26997	doublecortin-like kinase 1	13.3804	13.1672	13.1585
Plate 1 of 2.A08	Hs_EPHA1_2	19769.1	19642.8	19272.5	-0.0817567	-0.108793	-0.0448426	-0.0784641	0.670963	EPH receptor A1	14.271	14.2617	14.2343
Plate 1 of 2.I02	Hs_EPHA1_4	13173.2	12514.3	11408.6	0.283585	0.298376	0.385997	0.322652	-2.621	EPH receptor A1	13.6853	13.6113	13.4778
Plate 1 of 2.I15	Hs_EPHA1_3	14040.9	14518	17642.7	0.235521	0.183926	0.0444446	0.15463	-0.965941	EPH receptor A1	13.7774	13.8256	14.1068
Plate 1 of 2.O05	Hs_EPHA1_6	9280.5	11071.6	14839.1	0.499198	0.380779	0.198051	0.359343	-1.4832	EPH receptor A1	13.18	13.4346	13.8571
Plate 1 of 2.B21	Hs_EPHA2_7	20643.2	16788.6	17855.5	-0.130172	0.0542312	0.0327897	-0.0143836	0.0690022	EPH receptor A2	14.3334	14.0352	14.1241
Plate 1 of 2.G08	Hs_EPHA2_12	15884.7	17351.4	17698.5	0.133398	0.0220855	0.0413905	0.0656247	-0.519038	EPH receptor A2	13.9553	14.0828	14.1113
Plate 1 of 2.K08	Hs_EPHA2_5	14898.8	14922.9	13287.5	0.188006	0.160797	0.283057	0.21062	-1.60558	EPH receptor A2	13.8629	13.8652	13.6978
Plate 1 of 2.K12	Hs_EPHA2_6	17644	16084.5	16172.9	0.0359477	0.0944515	0.124971	0.0851235	-0.732765	EPH receptor A2	14.1069	13.9734	13.9813
Plate 1 of 2.J17	Hs_EPHA3_7	15838.6	14552.2	7638.3	0.13595	0.181971	0.592561	0.303494	-0.775526	EPH receptor A3	13.9512	13.829	12.899
Plate 1 of 2.K17	Hs_EPHA3_6	16951	18349.6	19755.9	0.0743327	-0.034931	-0.0713305	-0.0106429	0.0613828	EPH receptor A3	14.0491	14.1635	14.27
Plate 1 of 2.N07	Hs_EPHA3_10	14505.3	14512.9	13798.6	0.209799	0.184215	0.255055	0.216356	-2.02326	EPH receptor A3	13.8243	13.8251	13.7522
Plate 1 of 2.O15	Hs_EPHA3_5	11046.8	12249.5	13092.9	0.401362	0.313497	0.293721	0.336193	-2.6988	EPH receptor A3	13.4313	13.5804	13.6765
Plate 1 of 2.A17	Hs_EPHA4_10	23927.3	24306.3	18695.3	-0.312076	-0.375165	-0.013222	-0.233487	0.868255	EPH receptor A4	14.5464	14.569	14.1904
Plate 1 of 2.B13	Hs_EPHA4_6	16717.8	14733.6	16537.7	0.0872517	0.171608	0.104989	0.121283	-1.05117	EPH receptor A4	14.0291	13.8468	14.0135
Plate 1 of 2.C22	Hs_EPHA4_11	18593.5	17645.3	15427.2	-0.0166404	0.00529751	0.165828	0.051495	-0.329142	EPH receptor A4	14.1825	14.107	13.9132
Plate 1 of 2.K15	Hs_EPHA4_5	17134.3	15406.8	17653.1	0.0641821	0.133159	0.0438765	0.0804059	-0.682889	EPH receptor A4	14.0646	13.9113	14.1076
Plate 1 of 2.F10	Hs_EPHA5_2	17699.8	18564.8	18433	0.03286	-0.0472183	0.00114647	-0.00440396	0.0332085	EPH receptor A5	14.1114	14.1803	14.17
Plate 1 of 2.M09	Hs_EPHA5_5	14288.8	14952.2	14392.6	0.221794	0.159127	0.222513	0.201145	-1.87601	EPH receptor A5	13.8026	13.8681	13.813
Plate 1 of 2.N02	Hs_EPHA5_3	11331.7	13286.2	14591.5	0.385583	0.254281	0.211612	0.283826	-1.74397	EPH receptor A5	13.4681	13.6976	13.8328
Plate 1 of 2.P18	Hs_EPHA5_6	13816.3	15572.7	16056.3	0.247966	0.123682	0.131363	0.16767	-1.23289	EPH receptor A5	13.7541	13.9267	13.9708
Plate 1 of 2.F23	Hs_EPHA6_12	17341.1	20410.2	17462.7	0.0527288	-0.152629	0.0543088	-0.0151971	0.0603239	EPH receptor A6	14.0819	14.317	14.092
Plate 1 of 2.I14	Hs_EPHA6_14	16087	16130.6	17418.7	0.122189	0.0918155	0.0567197	0.0902414	-0.825537	EPH receptor A6	13.9736	13.9775	14.0883
Plate 1 of 2.K14	Hs_EPHA6_8	13165.7	12753.2	14919.1	0.284002	0.284729	0.193665	0.254132	-2.1613	EPH receptor A6	13.6845	13.6386	13.8649
Plate 1 of 2.O19	Hs_EPHA6_11	14554.8	15866.8	8369.7	0.207061	0.106888	0.55249	0.288813	-0.807268	EPH receptor A6	13.8292	13.9537	13.031
Plate 1 of 2.B08	Hs_EPHA7_6	19258	15438.7	17488.6	-0.0534498	0.131337	0.0528903	0.0435926	-0.296341	EPH receptor A7	14.2332	13.9143	14.0941
Plate 1 of 2.M13	Hs_EPHA7_10	14267.3	14215.4	13642.3	0.222986	0.201211	0.263618	0.229271	-2.20909	EPH receptor A7	13.8004	13.7952	13.7358
Plate 1 of 2.O18	Hs_EPHA7_12	14109.2	14752.7	7577.8	0.231741	0.170521	0.595876	0.332713	-0.894996	EPH receptor A7	13.7843	13.8487	12.8876
Plate 1 of 2.P20	Hs_EPHA7_5	18703.1	18583	23719.9	-0.0227148	-0.0482618	-0.288505	-0.119827	0.563908	EPH receptor A7	14.191	14.1817	14.5338
Plate 1 of 2.B14	Hs_EPHA8_14	21731	18969.8	18033.4	-0.190423	-0.0703554	0.02304	-0.0792463	0.447964	EPH receptor A8	14.4075	14.2114	14.1384
Plate 1 of 2.F20	Hs_EPHA8_1	16844	14845.4	11624.6	0.0802596	0.165225	0.374163	0.206549	-0.896628	EPH receptor A8	14.04	13.8577	13.5049
Plate 1 of 2.H17	Hs_EPHA8_10	16508.1	16270.4	22153.5	0.0988676	0.0838289	-0.202687	-0.00666342	-0.00919763	EPH receptor A8	14.0109	13.99	14.4352
Plate 1 of 2.N11	Hs_EPHA8_9	13545.3	14115.5	14066.2	0.262972	0.206916	0.240393	0.23676	-2.34136	EPH receptor A8	13.7255	13.785	13.7799
Plate 1 of 2.I24	Hs_EPHB1_4	19183.3	16555.7	17801	-0.0493108	0.0675381	0.0357762	0.0180012	-0.148626	EPH receptor B1	14.2276	14.015	14.1197
Plate 1 of 2.L09	Hs_EPHB1_6	9630.65	10594.7	11378.8	0.479804	0.40802	0.387628	0.42515	-3.69538	EPH receptor B1	13.2334	13.3711	13.4741
Plate 1 of 2.N03	Hs_EPHB1_5	9791.3	10661.3	10611.9	0.470905	0.404214	0.429644	0.434921	-4.40594	EPH receptor B1	13.2573	13.3801	13.3734
Plate 1 of 2.N13	Hs_EPHB1_2	12924.8	13812.5	16051.2	0.297343	0.224224	0.131644	0.217737	-1.47031	EPH receptor B1	13.6579	13.7537	13.9704
Plate 1 of 2.B04	Hs_EPHB2_9	16184.5	15447.6	15960.2	0.116792	0.130827	0.136627	0.128082	-1.28212	EPH receptor B2	13.9823	13.9151	13.9622
Plate 1 of 2.E08	Hs_EPHB2_11	18073.7	15538.2	17924.3	0.0121476	0.125651	0.0290194	0.0556061	-0.436217	EPH receptor B2	14.1416	13.9235	14.1296
Plate 1 of 2.J01	Hs_EPHB2_12	19364.3	19483.8	19267.2	-0.0593354	-0.09971	-0.0445552	-0.0678669	0.59022	EPH receptor B2	14.2411	14.25	14.2339
Plate 1 of 2.K21	Hs_EPHB2_10	19968	19051	13457.2	-0.092773	-0.074991	0.273757	0.0353309	-0.171415	EPH receptor B2	14.2854	14.2176	13.7161
Plate 1 of 2.D23	Hs_EPHB3_6	21726.9	16741	17248	-0.190201	0.0569532	0.0660724	-0.022392	0.0779576	EPH receptor B3	14.4072	14.0311	14.0741
Plate 1 of 2.F12	Hs_EPHB3_7	20070.8	15137.9	13999.3	-0.0984698	0.148517	0.244061	0.0980362	-0.441274	EPH receptor B3	14.2928	13.8859	13.7731
Plate 1 of 2.L11	Hs_EPHB3_1	43091.4	44126.6	41372.4	-1.37356	-1.50727	-1.25564	-1.37882	6.97017	EPH receptor B3	15.3951	15.4294	15.3364
Plate 1 of 2.N10	Hs_EPHB3_2	31636.4	45879.7	36490.4	-0.739078	-1.6074	-0.988168	-1.11155	2.62013	EPH receptor B3	14.9493	15.4856	15.1552
Plate 1 of 2.B09	Hs_EPHB4_2	18765.8	17553.3	17471.8	-0.026188	0.0105522	0.0538123	0.0127255	-0.113724	EPH receptor B4	14.1958	14.0995	14.0927
Plate 1 of 2.F13	Hs_EPHB4_6	15668.5	15204.1	16996.2	0.14537	0.144735	0.0798679	0.123324	-1.11617	EPH receptor B4	13.9356	13.8922	14.0529
Plate 1 of 2.K19	Hs_EPHB4_10	13985.4	14420.4	15294.6	0.238599	0.189499	0.173093	0.200397	-1.88814	EPH receptor B4	13.7716	13.8158	13.9007
Plate 1 of 2.M16	Hs_EPHB4_5	20337.5	19915.3	17625.9	-0.113243	-0.124356	0.0453677	-0.0640771	0.37982	EPH receptor B4	14.3119	14.2816	14.1054
Plate 1 of 2.C04	Hs_EPHB6_1	11497.9	12319.4	15018.3	0.376376	0.309505	0.188231	0.291371	-1.77936	EPH receptor B6	13.4891	13.5886	13.8744
Plate 1 of 2.D06	Hs_EPHB6_10	18188.2	17952.9	21031.8	0.00580762	-0.012268	-0.141233	-0.0492313	0.326702	EPH receptor B6	14.1507	14.1319	14.3603
Plate 1 of 2.D09	Hs_EPHB6_6	15837.3	15517.8	15754.2	0.136021	0.126818	0.147914	0.136918	-1.37591	EPH receptor B6	13.951	13.9216	13.9434
Plate 1 of 2.I10	Hs_EPHB6_5	14229.3	15185	16197.3	0.225088	0.145826	0.123636	0.16485	-1.36065	EPH receptor B6	13.7966	13.8904	13.9835
Plate 1 of 2.I05	Hs_EGFR_12	13071.5	13443.4	14448.3	0.289216	0.245305	0.219459	0.251327	-2.39233	epidermal growth factor receptor	13.6741	13.7146	13.8186
Plate 1 of 2.J18	Hs_EGFR_11	16046	16980.7	13115.4	0.124461	0.0432603	0.292483	0.153401	-0.787402	epidermal growth factor receptor	13.9699	14.0516	13.679
Plate 1 of 2.K18	Hs_EGFR_10	20811.5	21050.4	22851.6	-0.139495	-0.189194	-0.240937	-0.189875	1.46162	epidermal growth factor receptor	14.3451	14.3616	14.48
Plate 1 of 2.N22	Hs_EGFR_5	11160.7	13115.4	10635.4	0.395054	0.264037	0.428359	0.362483	-2.31282	epidermal growth factor receptor	13.4461	13.679	13.3766
Plate 1 of 2.F17	Hs_EPS8L1_11	25196.1	24776.4	25824.7	-0.382357	-0.402018	-0.40382	-0.396065	3.14247	EPS8-like 1	14.6209	14.5967	14.6565
Plate 1 of 2.I07	Hs_EPS8L1_12	18045.1	16875	15726	0.0137317	0.0492998	0.149455	0.0708289	-0.526074	EPS8-like 1	14.1393	14.0426	13.9409
Plate 1 of 2.J22	Hs_EPS8L1_10	19645.4	18125.7	16957.5	-0.0749068	-0.0221426	0.0819881	-0.00502045	0.0194772	EPS8-like 1	14.2619	14.1458	14.0496
Plate 1 of 2.O11	Hs_EPS8L1_2	9817.07	12902.2	15852.7	0.469478	0.276215	0.142518	0.29607	-1.14985	EPS8-like 1	13.2611	13.6553	13.9524
Plate 1 of 2.A07	Hs_EIF2AK4_2	17390.2	18619.6	17548.2	0.0500062	-0.0503491	0.0496267	0.0164279	-0.137808	eukaryotic translation initiation factor 2 alpha kinase 4	14.086	14.1845	14.099
Plate 1 of 2.B16	Hs_EIF2AK4_4	19508.7	20039.2	19145.3	-0.0673354	-0.131434	-0.0378762	-0.0788818	0.631225	eukaryotic translation initiation factor 2 alpha kinase 4	14.2518	14.2905	14.2247
Plate 1 of 2.C16	Hs_EIF2AK4_1	18198.6	16121.6	19453.6	0.005231	0.0923281	-0.0547647	0.0142648	-0.113784	eukaryotic translation initiation factor 2 alpha kinase 4	14.1515	13.9767	14.2477
Plate 1 of 2.P14	Hs_EIF2AK4_3	13378	15925.6	13054	0.27224	0.103524	0.295852	0.223872	-1.32698	eukaryotic translation initiation factor 2 alpha kinase 4	13.7076	13.9591	13.6722
Plate 1 of 2.A20	Hs_FASTK_5	23230.4	20856.6	23311.4	-0.273476	-0.178124	-0.266126	-0.239242	1.79911	Fas-activated serine/threonine kinase	14.5037	14.3482	14.5087
Plate 1 of 2.C12	Hs_FASTK_11	20256.9	19277.7	19206.9	-0.108779	-0.0879401	-0.0412509	-0.0793232	0.67144	Fas-activated serine/threonine kinase	14.3061	14.2346	14.2293
Plate 1 of 2.N08	Hs_FASTK_8	18007.4	22361.2	20114.4	0.0158195	-0.264066	-0.0909683	-0.113071	0.536794	Fas-activated serine/threonine kinase	14.1363	14.4487	14.2959
Plate 1 of 2.N17	Hs_FASTK_7	16166.5	17356.6	16840.2	0.117786	0.02179	0.0884157	0.0759973	-0.640597	Fas-activated serine/threonine kinase	13.9807	14.0832	14.0396
Plate 1 of 2.F06	Hs_FGFR2_7	14032.1	15454	15492.3	0.23601	0.130463	0.162262	0.176245	-1.44971	fibroblast growth factor receptor 2	13.7764	13.9157	13.9193
Plate 1 of 2.F19	Hs_FGFR2_14	17941.2	18128.3	16769.3	0.0194896	-0.0222912	0.0922979	0.0298321	-0.242148	fibroblast growth factor receptor 2	14.131	14.146	14.0335
Plate 1 of 2.F21	Hs_FGFR2_12	20099.8	19428.6	17688.1	-0.100077	-0.0965597	0.0419588	-0.0515594	0.332987	fibroblast growth factor receptor 2	14.2949	14.2459	14.1105
Plate 1 of 2.M10	Hs_FGFR2_13	13066.5	11995.2	9582.85	0.289494	0.328021	0.486024	0.367846	-1.938	fibroblast growth factor receptor 2	13.6736	13.5502	13.2262
Plate 1 of 2.A06	Hs_FLT3_6	15669.8	15214.3	14842.9	0.145299	0.144153	0.197843	0.162432	-1.53527	fms-related tyrosine kinase 3	13.9357	13.8931	13.8575
Plate 1 of 2.A18	Hs_FLT3_7	18562.2	18336.6	16770.6	-0.0149057	-0.0341869	0.0922273	0.0143782	-0.117005	fms-related tyrosine kinase 3	14.1801	14.1624	14.0336
Plate 1 of 2.J24	Hs_FLT3_11	24216.5	21247.2	16396.3	-0.328098	-0.200433	0.112735	-0.138599	0.407856	fms-related tyrosine kinase 3	14.5637	14.375	14.0011
Plate 1 of 2.O21	Hs_FLT3_10	14016.9	15759.3	7494.35	0.23685	0.113025	0.600448	0.316774	-0.806098	fms-related tyrosine kinase 3	13.7749	13.9439	12.8716
Plate 1 of 2.H22	Hs_FLT4_17	17183.4	18870.4	17359.2	0.0614635	-0.0646768	0.0599803	0.0189223	-0.149654	fms-related tyrosine kinase 4	14.0687	14.2038	14.0834
Plate 1 of 2.I18	Hs_FLT4_16	20202.8	17407.1	19854.7	-0.10578	0.0189081	-0.0767402	-0.0545372	0.393275	fms-related tyrosine kinase 4	14.3023	14.0874	14.2772
Plate 1 of 2.O09	Hs_FLT4_9	8188.66	7105.48	8463.34	0.559674	0.607316	0.547359	0.57145	-6.02542	fms-related tyrosine kinase 4	12.9994	12.7947	13.047
Plate 1 of 2.P12	Hs_FLT4_8	12374.3	11855.8	12274.5	0.327833	0.335985	0.338557	0.334125	-3.81193	fms-related tyrosine kinase 4	13.5951	13.5333	13.5834
Plate 1 of 2.G23	Hs_FRK_6	28887.4	26025.6	27557.7	-0.586816	-0.47337	-0.498768	-0.519651	3.5968	fyn-related kinase	14.8182	14.6676	14.7502
Plate 1 of 2.I08	Hs_FRK_11	15598.3	16065.2	13947.5	0.149262	0.0955495	0.246898	0.163903	-1.15233	fyn-related kinase	13.9291	13.9717	13.7677
Plate 1 of 2.I22	Hs_FRK_5	21111.5	19669.1	15710.7	-0.156114	-0.110295	0.150296	-0.0387047	0.123196	fyn-related kinase	14.3657	14.2636	13.9395
Plate 1 of 2.L12	Hs_FRK_10	21804.4	20994.6	24589.5	-0.194492	-0.186008	-0.336151	-0.238884	1.57446	fyn-related kinase	14.4123	14.3577	14.5858
Plate 1 of 2.G05	Hs_MGC40579_2	9781.48	15590.6	15586.8	0.471449	0.122661	0.157086	0.250399	-0.851777	glycerol kinase 5 (putative)	13.2558	13.9284	13.928
Plate 1 of 2.G18	Hs_MGC40579_3	22627	23288.4	23852.7	-0.240057	-0.317027	-0.295781	-0.284288	2.21794	glycerol kinase 5 (putative)	14.4658	14.5073	14.5419
Plate 1 of 2.K07	Hs_MGC40579_6	14551	13726.7	14118	0.207271	0.229121	0.237555	0.224649	-2.33551	glycerol kinase 5 (putative)	13.8288	13.7447	13.7853
Plate 1 of 2.M02	Hs_MGC40579_5	15926.9	14206.5	12403.1	0.131058	0.201716	0.331513	0.221429	-1.2902	glycerol kinase 5 (putative)	13.9592	13.7943	13.5984
Plate 1 of 2.A05	Hs_GUCY2D_5	8485.24	9190.04	9563.25	0.543247	0.48825	0.487098	0.506198	-5.27326	guanylate cyclase 2D, membrane (retina-specific)	13.0507	13.1659	13.2233
Plate 1 of 2.F14	Hs_GUCY2D_4	8910.42	8509.57	7952.04	0.519697	0.527117	0.575372	0.540729	-5.71498	guanylate cyclase 2D, membrane (retina-specific)	13.1213	13.0549	12.9571
Plate 1 of 2.G21	Hs_GUCY2D_3	16142.2	17454.9	11658.1	0.119136	0.0161731	0.372325	0.169211	-0.650376	guanylate cyclase 2D, membrane (retina-specific)	13.9785	14.0913	13.509
Plate 1 of 2.P07	Hs_GUCY2D_2	16410.4	16357.7	17754.3	0.104278	0.0788425	0.0383351	0.0738184	-0.670508	guanylate cyclase 2D, membrane (retina-specific)	14.0023	13.9977	14.1159
Plate 1 of 2.B12	Hs_HCK_12	18631.3	18789.4	15121.4	-0.0187369	-0.0600473	0.182584	0.0346	-0.202904	hemopoietic cell kinase	14.1854	14.1976	13.8843
Plate 1 of 2.H13	Hs_HCK_7	14334.3	16808	13391.8	0.21927	0.0531275	0.27734	0.183246	-1.02355	hemopoietic cell kinase	13.8072	14.0369	13.7091
Plate 1 of 2.I17	Hs_HCK_8	12258.3	10345.7	9543.65	0.334262	0.422241	0.488172	0.414892	-2.75853	hemopoietic cell kinase	13.5815	13.3367	13.2203
Plate 1 of 2.N21	Hs_HCK_6	15731.2	17202.8	12124.8	0.141901	0.030577	0.346757	0.173078	-0.740232	hemopoietic cell kinase	13.9413	14.0704	13.5657
Plate 1 of 2.F07	Hs_HK2_8	4715.3	5780.11	5721.46	0.752062	0.683019	0.697579	0.710887	-6.51093	hexokinase 2	12.2031	12.4969	12.4822
Plate 1 of 2.I09	Hs_HK2_4	10972.6	8676.36	9923.87	0.405473	0.51759	0.467341	0.463468	-3.72585	hexokinase 2	13.4216	13.0829	13.2767
Plate 1 of 2.M04	Hs_HK2_6	11883.2	12704.4	13094.1	0.355036	0.287518	0.293652	0.312069	-2.96924	hexokinase 2	13.5366	13.633	13.6766
Plate 1 of 2.M11	Hs_HK2_5	17925.6	15782.3	18129.7	0.0203529	0.11171	0.0177685	0.0499439	-0.408728	hexokinase 2	14.1297	13.946	14.1461
Plate 1 of 2.F02	Hs_LOC100510472_4	16867.2	15645.5	15855.2	0.0789746	0.119523	0.142378	0.113625	-1.05091	hypothetical protein LOC100510472	14.0419	13.9335	13.9527
Plate 1 of 2.H19	Hs_LOC100510472_1	14145.8	17111.1	15353.2	0.229711	0.035815	0.169881	0.145135	-0.905198	hypothetical protein LOC100510472	13.7881	14.0626	13.9063
Plate 1 of 2.M14	Hs_LOC100510472_3	9903	10145.1	8306.49	0.464719	0.433699	0.555953	0.48479	-3.47914	hypothetical protein LOC100510472	13.2736	13.3085	13.02
Plate 1 of 2.M20	Hs_LOC100510472_2	17202.8	17826.9	18383.5	0.0603901	-0.00507406	0.00385984	0.0197253	-0.17626	hypothetical protein LOC100510472	14.0704	14.1218	14.1661
Plate 1 of 2.B19	Hs_IKBKB_15	12992.5	12644.3	14977.6	0.293593	0.290948	0.190461	0.258334	-2.09642	inhibitor of kappa light polypeptide gene enhancer in B-cells, kinase beta	13.6654	13.6262	13.8705
Plate 1 of 2.E04	Hs_IKBKB_13	8736.06	9855.12	10175.8	0.529354	0.450262	0.453536	0.477717	-4.28597	inhibitor of kappa light polypeptide gene enhancer in B-cells, kinase beta	13.0928	13.2667	13.3129
Plate 1 of 2.F03	Hs_IKBKB_1	7531.84	11081.5	12679.3	0.596055	0.380213	0.316376	0.430882	-1.61816	inhibitor of kappa light polypeptide gene enhancer in B-cells, kinase beta	12.8788	13.4359	13.6302
Plate 1 of 2.J08	Hs_IKBKB_9	15359.6	15427.2	15411.9	0.162481	0.131993	0.166667	0.153713	-1.52484	inhibitor of kappa light polypeptide gene enhancer in B-cells, kinase beta	13.9069	13.9132	13.9118
Plate 1 of 2.E11	Hs_IKBKG_11	16362.9	15525.5	13513.9	0.10691	0.12638	0.270654	0.167982	-1.07322	inhibitor of kappa light polypeptide gene enhancer in B-cells, kinase gamma	13.9981	13.9223	13.7222
Plate 1 of 2.H15	Hs_IKBKG_10	11450.8	14349.5	12143.5	0.378988	0.193549	0.345732	0.30609	-1.83252	inhibitor of kappa light polypeptide gene enhancer in B-cells, kinase gamma	13.4832	13.8087	13.5679
Plate 1 of 2.L21	Hs_IKBKG_12	14387.5	14914	11469.4	0.216325	0.161305	0.382666	0.253432	-1.31878	inhibitor of kappa light polypeptide gene enhancer in B-cells, kinase gamma	13.8125	13.8644	13.4855
Plate 1 of 2.P05	Hs_IKBKG_4	11218.9	13129.3	12445.5	0.391829	0.263248	0.329186	0.328088	-2.50508	inhibitor of kappa light polypeptide gene enhancer in B-cells, kinase gamma	13.4536	13.6805	13.6033
Plate 1 of 2.C23	Hs_INSR_2	49688.7	47442.5	43594	-1.73898	-1.69666	-1.37735	-1.60433	6.6803	insulin receptor	15.6006	15.5339	15.4118
Plate 1 of 2.M15	Hs_INSR_3	26271	39966.6	41055.7	-0.441896	-1.26965	-1.23829	-0.98328	1.94693	insulin receptor	14.6812	15.2865	15.3253
Plate 1 of 2.N23	Hs_INSR_6	15428.5	16341.1	15097.2	0.158666	0.079796	0.183909	0.14079	-1.16189	insulin receptor	13.9133	13.9962	13.882
Plate 1 of 2.P08	Hs_INSR_4	15177.4	15227.1	17011.7	0.172574	0.143425	0.0790197	0.131673	-1.1278	insulin receptor	13.8896	13.8944	14.0542
Plate 1 of 2.D13	Hs_IRF1_1	20481.7	18318.4	22071.8	-0.121226	-0.0331453	-0.198212	-0.117528	0.775775	interferon regulatory factor 1	14.322	14.161	14.4299
Plate 1 of 2.G06	Hs_IRF1_2	11268.5	14309	14491.4	0.389084	0.195863	0.217099	0.267349	-1.46917	interferon regulatory factor 1	13.46	13.8046	13.8229
Plate 1 of 2.G20	Hs_IRF1_4	15565.1	15830.9	14954.7	0.151101	0.108934	0.191715	0.150583	-1.34021	interferon regulatory factor 1	13.926	13.9505	13.8683
Plate 1 of 2.H11	Hs_IRF1_5	11855.8	12255.8	202.77	0.356553	0.313141	0.999934	0.556542	-0.595329	interferon regulatory factor 1	13.5333	13.5812	7.6637
Plate 1 of 2.D18	Hs_IRF2_3	16529.9	16247.3	15009.4	0.0976569	0.0851484	0.188719	0.123841	-0.99517	interferon regulatory factor 2	14.0128	13.9879	13.8736
Plate 1 of 2.J02	Hs_IRF2_4	11705.4	12147.3	9906.68	0.364887	0.319338	0.468283	0.384169	-2.55244	interferon regulatory factor 2	13.5149	13.5683	13.2742
Plate 1 of 2.M07	Hs_IRF2_2	9424.87	10618.1	8992.17	0.491202	0.406681	0.518386	0.47209	-3.72839	interferon regulatory factor 2	13.2023	13.3742	13.1345
Plate 1 of 2.N16	Hs_IRF2_1	17009.1	20473.7	22688.9	0.0711174	-0.156255	-0.232019	-0.105719	0.437552	interferon regulatory factor 2	14.054	14.3215	14.4697
Plate 1 of 2.D17	Hs_IRF3_2	17467.9	12305.7	16529.9	0.0457053	0.31029	0.105412	0.153802	-0.736294	interferon regulatory factor 3	14.0924	13.587	14.0128
Plate 1 of 2.J19	Hs_IRF3_5	17011.7	18965.9	14109.2	0.0709744	-0.0701312	0.238039	0.0796275	-0.387783	interferon regulatory factor 3	14.0542	14.2111	13.7843
Plate 1 of 2.J21	Hs_IRF3_4	18503.5	16529.9	17051.7	-0.0116543	0.0690071	0.0768279	0.0447269	-0.377772	interferon regulatory factor 3	14.1755	14.0128	14.0576
Plate 1 of 2.L16	Hs_IRF3_6	12546.8	15566.3	16393.7	0.318283	0.124047	0.112876	0.185068	-0.990491	interferon regulatory factor 3	13.615	13.9261	14.0009
Plate 1 of 2.C21	Hs_IRF4_12	17282.9	15902.6	14989	0.0559518	0.104841	0.189834	0.116875	-0.877575	interferon regulatory factor 4	14.0771	13.957	13.8716
Plate 1 of 2.D15	Hs_IRF4_1	15085.7	17841.2	19347.2	0.177651	-0.00588954	-0.0489393	0.0409407	-0.242708	interferon regulatory factor 4	13.8809	14.1229	14.2398
Plate 1 of 2.E17	Hs_IRF4_10	16289.7	14627.1	19755.9	0.110964	0.177697	-0.0713305	0.0724434	-0.405132	interferon regulatory factor 4	13.9917	13.8364	14.27
Plate 1 of 2.O07	Hs_IRF4_5	8513.22	11273.5	10621.8	0.541697	0.369249	0.429103	0.446683	-2.61993	interferon regulatory factor 4	13.0555	13.4606	13.3747
Plate 1 of 2.A03	Hs_IRF5_2	12007.7	11495.5	9977.92	0.348141	0.356569	0.46438	0.389696	-2.85699	interferon regulatory factor 5	13.5517	13.4888	13.2845
Plate 1 of 2.A04	Hs_IRF5_1	7317.91	7656.45	6910.17	0.607904	0.575846	0.632453	0.605401	-6.64651	interferon regulatory factor 5	12.8372	12.9025	12.7545
Plate 1 of 2.A21	Hs_IRF5_1	9601.23	8673.93	9581.63	0.481433	0.517729	0.486091	0.495085	-5.84651	interferon regulatory factor 5	13.229	13.0825	13.2261
Plate 1 of 2.A22	Hs_IRF5_2	13712.9	12354.4	10406	0.253692	0.307509	0.440924	0.334042	-1.9164	interferon regulatory factor 5	13.7432	13.5927	13.3451
Plate 1 of 2.E05	Hs_IRF5_2	7019.85	9247.49	9770.44	0.624414	0.484968	0.475747	0.528376	-2.98894	interferon regulatory factor 5	12.7772	13.1748	13.2542
Plate 1 of 2.E07	Hs_IRF5_1	7320.33	6796.96	7194.76	0.607771	0.624939	0.616861	0.616523	-8.6925	interferon regulatory factor 5	12.8377	12.7307	12.8127
Plate 1 of 2.E16	Hs_IRF5_8	9693.17	8403.74	9182.7	0.476341	0.533162	0.507947	0.505817	-5.50446	interferon regulatory factor 5	13.2428	13.0368	13.1647
Plate 1 of 2.E18	Hs_IRF5_1	9117.95	9777.8	9945.98	0.508202	0.454678	0.46613	0.476336	-5.14605	interferon regulatory factor 5	13.1545	13.2553	13.2799
Plate 1 of 2.E20	Hs_IRF5_2	12804.5	12748.2	12523	0.304005	0.285015	0.324941	0.304654	-3.24122	interferon regulatory factor 5	13.6444	13.638	13.6123
Plate 1 of 2.G09	Hs_IRF5_2	12513	12978.7	14444.5	0.320152	0.271847	0.219668	0.270556	-2.32461	interferon regulatory factor 5	13.6111	13.6639	13.8182
Plate 1 of 2.G11	Hs_IRF5_1	10799.6	10148.8	13419.5	0.415057	0.433488	0.275824	0.37479	-2.41309	interferon regulatory factor 5	13.3987	13.309	13.712
Plate 1 of 2.G14	Hs_IRF5_1	11295.8	11024.6	11817.3	0.387574	0.383464	0.363607	0.378215	-4.35993	interferon regulatory factor 5	13.4635	13.4284	13.5286
Plate 1 of 2.G16	Hs_IRF5_2	16244.8	15129	15851.4	0.113452	0.149026	0.142588	0.135022	-1.32738	interferon regulatory factor 5	13.9877	13.885	13.9523
Plate 1 of 2.H05	Hs_IRF5_5	8463.34	12033.9	10964	0.54446	0.325816	0.410357	0.426878	-2.11182	interferon regulatory factor 5	13.047	13.5548	13.4205
Plate 1 of 2.J09	Hs_IRF5_2	12563	11696.7	12107.4	0.317382	0.345076	0.347713	0.336724	-3.70733	interferon regulatory factor 5	13.6169	13.5138	13.5636
Plate 1 of 2.J11	Hs_IRF5_1	10346.9	7786.01	11003.5	0.44013	0.568446	0.408188	0.472255	-2.76455	interferon regulatory factor 5	13.3369	12.9267	13.4257
Plate 1 of 2.J14	Hs_IRF5_1	9366.13	9227.93	10660.1	0.494455	0.486086	0.427007	0.469183	-4.69357	interferon regulatory factor 5	13.1932	13.1718	13.3799
Plate 1 of 2.J16	Hs_IRF5_2	12870.9	16966.5	7103.06	0.300328	0.0440707	0.621885	0.322095	-0.763455	interferon regulatory factor 5	13.6518	14.0504	12.7942
Plate 1 of 2.L05	Hs_IRF5_2	9953.35	10227.5	11411.1	0.46193	0.428991	0.385861	0.425594	-4.14817	interferon regulatory factor 5	13.281	13.3202	13.4781
Plate 1 of 2.L07	Hs_IRF5_1	6989.71	8265.18	7775.11	0.626083	0.541076	0.585066	0.584075	-5.31548	interferon regulatory factor 5	12.771	13.0128	12.9246
Plate 1 of 2.L18	Hs_IRF5_1	7606.84	8501.05	9034.9	0.591901	0.527603	0.516045	0.545183	-5.08242	interferon regulatory factor 5	12.8931	13.0534	13.1413
Plate 1 of 2.L20	Hs_IRF5_2	11599.7	11342.9	14421.7	0.370737	0.365284	0.220917	0.318979	-2.11157	interferon regulatory factor 5	13.5018	13.4695	13.816
Plate 1 of 2.M18	Hs_IRF5_6	7294.97	8033.3	6414.5	0.609175	0.554321	0.65961	0.607702	-4.70707	interferon regulatory factor 5	12.8327	12.9718	12.6471
Plate 1 of 2.P03	Hs_IRF5_2	9596.33	10832.9	11119.9	0.481704	0.39441	0.401815	0.425977	-3.69249	interferon regulatory factor 5	13.2283	13.4031	13.4409
Plate 1 of 2.P04	Hs_IRF5_1	7735.14	7971.44	8432.93	0.584794	0.557854	0.549025	0.563891	-6.99999	interferon regulatory factor 5	12.9172	12.9606	13.0418
Plate 1 of 2.P17	Hs_IRF5_7	16636.7	14757.8	6757.23	0.0917434	0.170231	0.640833	0.300936	-0.671409	interferon regulatory factor 5	14.0221	13.8492	12.7222
Plate 1 of 2.P21	Hs_IRF5_1	8839.68	9078.86	10345.7	0.523615	0.4946	0.444231	0.487482	-4.68791	interferon regulatory factor 5	13.1098	13.1483	13.3367
Plate 1 of 2.P22	Hs_IRF5_2	13112.9	13327.7	105.581	0.286922	0.251913	1.00526	0.514698	-0.548476	interferon regulatory factor 5	13.6787	13.7021	6.72221
Plate 2 of 2.A03	Hs_IRF5_2	11081.5	12001.5	14878.4	0.35662	0.259738	0.108173	0.241511	-1.19522	interferon regulatory factor 5	13.4359	13.5509	13.8609
Plate 2 of 2.A04	Hs_IRF5_1	8424.42	8227.52	6734.36	0.513388	0.496398	0.603061	0.537615	-3.86788	interferon regulatory factor 5	13.0404	13.0062	12.7173
Plate 2 of 2.A21	Hs_IRF5_1	9038.56	9293.96	10374	0.477153	0.429523	0.381891	0.429523	-3.4946	interferon regulatory factor 5	13.1419	13.1821	13.3407
Plate 2 of 2.A22	Hs_IRF5_2	11651.9	11489.2	8283.41	0.322965	0.291859	0.50893	0.374585	-1.74024	interferon regulatory factor 5	13.5083	13.488	13.016
Plate 2 of 2.E05	Hs_IRF5_2	8665.4	9487.31	10460.3	0.49917	0.417398	0.37665	0.431073	-3.04826	interferon regulatory factor 5	13.0811	13.2118	13.3526
Plate 2 of 2.E07	Hs_IRF5_1	8087.9	7301.01	7039.14	0.533242	0.554499	0.58454	0.557427	-5.75684	interferon regulatory factor 5	12.9815	12.8339	12.7812
Plate 2 of 2.E18	Hs_IRF5_1	9169.26	7849.01	9939.84	0.469442	0.520134	0.408275	0.46595	-3.52905	interferon regulatory factor 5	13.1626	12.9383	13.279
Plate 2 of 2.E20	Hs_IRF5_2	11505.4	9504.45	11390	0.331611	0.416323	0.320154	0.356029	-2.75942	interferon regulatory factor 5	13.49	13.2144	13.4755
Plate 2 of 2.G09	Hs_IRF5_2	14010.6	14641	11397.4	0.183802	0.0942163	0.319702	0.19924	-1.04915	interferon regulatory factor 5	13.7742	13.8377	13.4764
Plate 2 of 2.G11	Hs_IRF5_1	11248.7	11505.4	13050.2	0.346757	0.290847	0.219269	0.285624	-2.04744	interferon regulatory factor 5	13.4575	13.49	13.6718
Plate 2 of 2.G14	Hs_IRF5_1	3214.19	8149.81	12666.8	0.820791	0.501272	0.242565	0.521543	-0.964097	interferon regulatory factor 5	11.6502	12.9925	13.6288
Plate 2 of 2.G16	Hs_IRF5_2	8266.4	9640.45	14968.7	0.522711	0.407795	0.102689	0.344398	-1.08856	interferon regulatory factor 5	13.013	13.2349	13.8697
Plate 2 of 2.J09	Hs_IRF5_2	11548.8	9871.07	12005.2	0.329048	0.393333	0.28277	0.33505	-2.54859	interferon regulatory factor 5	13.4955	13.269	13.5514
Plate 2 of 2.J11	Hs_IRF5_1	9036.12	8598.42	9517.93	0.477297	0.473139	0.433913	0.46145	-4.61808	interferon regulatory factor 5	13.1415	13.0699	13.2164
Plate 2 of 2.J14	Hs_IRF5_1	10070.1	6683.81	5972.95	0.416294	0.593202	0.649329	0.552942	-2.38501	interferon regulatory factor 5	13.2978	12.7065	12.5442
Plate 2 of 2.J16	Hs_IRF5_2	14252.1	10173.4	11325.5	0.169557	0.374376	0.324072	0.289335	-1.58725	interferon regulatory factor 5	13.7989	13.3125	13.4673
Plate 2 of 2.L05	Hs_IRF5_2	10467.7	8992.17	11906.8	0.392836	0.448448	0.288747	0.376677	-2.37323	interferon regulatory factor 5	13.3537	13.1345	13.5395
Plate 2 of 2.L07	Hs_IRF5_1	8075.77	5947.78	8389.15	0.533958	0.639358	0.502505	0.558607	-3.39841	interferon regulatory factor 5	12.9794	12.5381	13.0343
Plate 2 of 2.L18	Hs_IRF5_1	8199.59	7179.07	8800.66	0.526653	0.562145	0.477499	0.522099	-4.50067	interferon regulatory factor 5	13.0013	12.8096	13.1034
Plate 2 of 2.L20	Hs_IRF5_2	11029.5	9320.86	13365.4	0.359687	0.427836	0.200113	0.329212	-1.66602	interferon regulatory factor 5	13.4291	13.1862	13.7062
Plate 2 of 2.P03	Hs_IRF5_2	9985.29	10583.6	10342	0.421296	0.348654	0.383837	0.384596	-3.40175	interferon regulatory factor 5	13.2856	13.3695	13.3362
Plate 2 of 2.P04	Hs_IRF5_1	6528.66	7338.45	8119.46	0.625237	0.552151	0.518893	0.565427	-4.13736	interferon regulatory factor 5	12.6726	12.8413	12.9872
Plate 2 of 2.P21	Hs_IRF5_1	8473.07	7221.32	7868.4	0.510517	0.559496	0.534149	0.534721	-5.54116	interferon regulatory factor 5	13.0487	12.818	12.9419
Plate 2 of 2.P22	Hs_IRF5_2	11526.5	11362.7	12279.5	0.330366	0.299794	0.266103	0.298755	-2.63565	interferon regulatory factor 5	13.4927	13.472	13.584
Plate 1 of 2.I13	Hs_IRF7_4	16864.7	15122.6	14123.1	0.0791174	0.14939	0.237278	0.155262	-1.0791	interferon regulatory factor 7	14.0417	13.8844	13.7858
Plate 1 of 2.I16	Hs_IRF7_5	12122.3	11507.9	14778.1	0.341791	0.35586	0.201392	0.299681	-1.98585	interferon regulatory factor 7	13.5654	13.4903	13.8512
Plate 1 of 2.K06	Hs_IRF7_1	10692.2	11339.2	12262	0.421008	0.365496	0.339241	0.375248	-3.48893	interferon regulatory factor 7	13.3843	13.469	13.5819
Plate 1 of 2.N15	Hs_IRF7_6	12000.2	14521.8	11051.8	0.348555	0.183709	0.405545	0.312603	-1.66568	interferon regulatory factor 7	13.5508	13.8259	13.432
Plate 1 of 2.D07	Hs_IRF8_6	17517.1	15919.2	16719.1	0.0429801	0.10389	0.0950495	0.0806399	-0.735767	interferon regulatory factor 8	14.0965	13.9585	14.0292
Plate 1 of 2.D22	Hs_IRF8_7	18098.4	15037.4	14591.5	0.0107792	0.15426	0.211612	0.12555	-0.770119	interferon regulatory factor 8	14.1436	13.8763	13.8328
Plate 1 of 2.I19	Hs_IRF8_8	10964	10433.2	9748.36	0.405952	0.417245	0.476957	0.433385	-4.15177	interferon regulatory factor 8	13.4205	13.3489	13.2509
Plate 1 of 2.O10	Hs_IRF8_4	7927.79	9344.11	8538.78	0.574124	0.47945	0.543226	0.532267	-4.60967	interferon regulatory factor 8	12.9527	13.1898	13.0598
Plate 1 of 2.C14	Hs_IRAK1_11	10201.7	12122.3	9704.21	0.448175	0.320762	0.479376	0.416104	-2.65826	interleukin-1 receptor-associated kinase 1	13.3165	13.5654	13.2444
Plate 1 of 2.D05	Hs_IRAK1_5	7549.98	6231.98	7881.73	0.59505	0.657209	0.579224	0.610495	-5.54094	interleukin-1 receptor-associated kinase 1	12.8823	12.6055	12.9443
Plate 1 of 2.D20	Hs_IRAK1_12	11381.3	11424.7	9872.3	0.382836	0.360608	0.470166	0.404537	-3.17003	interleukin-1 receptor-associated kinase 1	13.4744	13.4799	13.2692
Plate 1 of 2.L15	Hs_IRAK1_10	7644.35	6931.86	7130.81	0.589823	0.617233	0.620365	0.60914	-7.85849	interleukin-1 receptor-associated kinase 1	12.9002	12.759	12.7999
Plate 1 of 2.A12	Hs_IRAK2_15	6464.96	5643.69	6121.61	0.655149	0.690811	0.675657	0.673872	-8.85804	interleukin-1 receptor-associated kinase 2	12.6584	12.4624	12.5797
Plate 1 of 2.A13	Hs_IRAK2_14	12823.3	10870	11842.1	0.302965	0.392293	0.362244	0.352501	-3.17904	interleukin-1 receptor-associated kinase 2	13.6465	13.4081	13.5316
Plate 1 of 2.D16	Hs_IRAK2_6	7612.89	7091	6189.98	0.591566	0.608143	0.671911	0.623873	-5.41318	interleukin-1 receptor-associated kinase 2	12.8942	12.7918	12.5957
Plate 1 of 2.G13	Hs_IRAK2_5	7086.18	7568.12	5303.08	0.62074	0.580891	0.720501	0.640711	-3.64614	interleukin-1 receptor-associated kinase 2	12.7908	12.8857	12.3726
Plate 1 of 2.B11	Hs_LMTK2_5	18268.9	16210.1	22224.5	0.00133769	0.0872737	-0.206576	-0.0393217	0.153657	lemur tyrosine kinase 2	14.1571	13.9846	14.4399
Plate 1 of 2.H09	Hs_LMTK2_10	12127.3	17945.1	2052.63	0.341515	-0.0118229	0.898585	0.409426	-0.587598	lemur tyrosine kinase 2	13.566	14.1313	11.0033
Plate 1 of 2.K03	Hs_LMTK2_6	12168.5	14089	13792.3	0.339236	0.208432	0.2554	0.26769	-2.01272	lemur tyrosine kinase 2	13.5709	13.7823	13.7516
Plate 1 of 2.O08	Hs_LMTK2_2	12071.2	13820	11401.2	0.344622	0.223792	0.386404	0.318273	-2.09276	lemur tyrosine kinase 2	13.5593	13.7545	13.4769
Plate 1 of 2.H01	Hs_LMTK3_1	10644	18525.6	10889.8	0.423674	-0.0449828	0.414421	0.264371	-0.792846	lemur tyrosine kinase 3	13.3778	14.1772	13.4107
Plate 1 of 2.M08	Hs_LMTK3_3	15552.3	16694.6	15798.9	0.151808	0.0596008	0.145462	0.118957	-0.997065	lemur tyrosine kinase 3	13.9248	14.0271	13.9475
Plate 1 of 2.O20	Hs_LMTK3_4	17877.5	19788.8	15474.4	0.0230142	-0.117135	0.163241	0.0230402	-0.144048	lemur tyrosine kinase 3	14.1259	14.2724	13.9176
Plate 1 of 2.P15	Hs_LMTK3_5	7360.19	6442.13	6656.14	0.605563	0.645206	0.646371	0.63238	-7.56697	lemur tyrosine kinase 3	12.8455	12.6533	12.7005
Plate 1 of 2.B07	Hs_LTK_6	18631.3	17571.5	16832.4	-0.0187369	0.00951635	0.0888393	0.0265396	-0.218154	leukocyte receptor tyrosine kinase	14.1854	14.1009	14.039
Plate 1 of 2.H03	Hs_LTK_4	9142.38	15526.8	18211.6	0.506849	0.126308	0.0132777	0.215478	-0.599473	leukocyte receptor tyrosine kinase	13.1584	13.9225	14.1526
Plate 1 of 2.M23	Hs_LTK_5	14507.9	15970.4	14038.4	0.209659	0.100965	0.241916	0.18418	-1.34065	leukocyte receptor tyrosine kinase	13.8245	13.9631	13.7771
Plate 1 of 2.O16	Hs_LTK_3	6610.43	8205.66	8738.5	0.647091	0.544476	0.532284	0.574617	-3.93475	leukocyte receptor tyrosine kinase	12.6905	13.0024	13.0932
Plate 1 of 2.C02	Hs_MST1R_6	14309	13296.3	12309.4	0.220673	0.253707	0.336643	0.270341	-2.12897	macrophage stimulating 1 receptor (c-met-related tyrosine kinase)	13.8046	13.6987	13.5875
Plate 1 of 2.F22	Hs_MST1R_7	20357.4	19154.5	16427.1	-0.114341	-0.0809015	0.111046	-0.0280655	0.122011	macrophage stimulating 1 receptor (c-met-related tyrosine kinase)	14.3133	14.2254	14.0038
Plate 1 of 2.N04	Hs_MST1R_2	10840.4	13529	11489.2	0.412799	0.240417	0.381578	0.344931	-2.13966	macrophage stimulating 1 receptor (c-met-related tyrosine kinase)	13.4041	13.7238	13.488
Plate 1 of 2.O12	Hs_MST1R_1	12859.6	13999.3	19500.8	0.300952	0.213555	-0.0573552	0.152384	-0.6283	macrophage stimulating 1 receptor (c-met-related tyrosine kinase)	13.6506	13.7731	14.2512
Plate 1 of 2.B05	Hs_MKNK1_9	20060.3	20334.9	21277.8	-0.0978853	-0.148325	-0.154709	-0.13364	1.12499	MAP kinase interacting serine/threonine kinase 1	14.2921	14.3117	14.3771
Plate 1 of 2.K23	Hs_MKNK1_8	17324.3	14352.1	18106.2	0.05366	0.193405	0.0190511	0.0887052	-0.573584	MAP kinase interacting serine/threonine kinase 1	14.0805	13.809	14.1442
Plate 1 of 2.O13	Hs_MKNK1_5	11024.6	10270.6	11062.9	0.402595	0.426531	0.404935	0.411354	-4.82864	MAP kinase interacting serine/threonine kinase 1	13.4284	13.3262	13.4334
Plate 1 of 2.P06	Hs_MKNK1_6	14210.3	15561.2	15076.8	0.226139	0.124339	0.185025	0.178501	-1.50655	MAP kinase interacting serine/threonine kinase 1	13.7947	13.9257	13.88
Plate 1 of 2.E14	Hs_MAP2K1IP1_8	16042.2	16925.2	15800.2	0.124674	0.0464279	0.145392	0.105498	-0.878371	MAPK scaffold protein 1	13.9696	14.0469	13.9477
Plate 1 of 2.F05	Hs_MAP2K1IP1_5	15376.2	16409.1	18292.3	0.161562	0.0759078	0.00885562	0.0821086	-0.589123	MAPK scaffold protein 1	13.9084	14.0022	14.159
Plate 1 of 2.K09	Hs_MAP2K1IP1_6	13942.4	13888.2	12224.6	0.240977	0.219901	0.341291	0.26739	-2.0148	MAPK scaffold protein 1	13.7672	13.7616	13.5775
Plate 1 of 2.K10	Hs_MAPKSP1_1	17016.8	16499.1	16019.1	0.0706886	0.0707696	0.133399	0.0916189	-0.823321	MAPK scaffold protein 1	14.0547	14.0101	13.9675
Plate 1 of 2.C15	Hs_MINK1_4	16465.7	16353.9	15798.9	0.101217	0.0790625	0.145462	0.10858	-0.99289	misshapen-like kinase 1	14.0072	13.9973	13.9475
Plate 1 of 2.H06	Hs_MINK1_6	11175.6	15887.2	40.3923	0.394231	0.105718	1.00883	0.502926	-0.531187	misshapen-like kinase 1	13.4481	13.9556	5.33601
Plate 1 of 2.I20	Hs_MINK1_3	14023.3	15080.6	13918.5	0.2365	0.151789	0.248488	0.212259	-1.78686	misshapen-like kinase 1	13.7755	13.8804	13.7647
Plate 1 of 2.L17	Hs_MINK1_10	13203.3	11507.9	12882.2	0.281915	0.35586	0.305263	0.314346	-2.98457	misshapen-like kinase 1	13.6886	13.4903	13.6531
Plate 1 of 2.C17	Hs_MAPK12_8	18093.2	16927.8	21179.3	0.0110673	0.0462806	-0.149316	-0.0306559	0.165674	mitogen-activated protein kinase 12	14.1432	14.0471	14.3704
Plate 1 of 2.J23	Hs_MAPK12_7	23889.3	23730.7	16038.3	-0.309972	-0.342288	0.132346	-0.173305	0.433471	mitogen-activated protein kinase 12	14.5441	14.5345	13.9692
Plate 1 of 2.K22	Hs_MAPK12_6	30368	37908	44496	-0.668825	-1.15207	-1.42677	-1.08256	2.74572	mitogen-activated protein kinase 12	14.8903	15.2102	15.4414
Plate 1 of 2.O06	Hs_MAPK12_5	9426.1	9276.84	10444.2	0.491134	0.483292	0.438831	0.471086	-5.13244	mitogen-activated protein kinase 12	13.2024	13.1794	13.3504
Plate 1 of 2.E21	Hs_LOC100509694_2	12674.3	12908.5	16169.1	0.311216	0.275857	0.125182	0.237419	-1.45537	mitogen-activated protein kinase 12-like	13.6296	13.656	13.981
Plate 1 of 2.F18	Hs_LOC100509694_1	21574.8	16920.1	18905.7	-0.181776	0.0467225	-0.0247508	-0.0532681	0.276917	mitogen-activated protein kinase 12-like	14.3971	14.0464	14.2065
Plate 1 of 2.I04	Hs_LOC100509694_3	21510.8	23357.3	22706.3	-0.178231	-0.320961	-0.232976	-0.244056	1.69811	mitogen-activated protein kinase 12-like	14.3928	14.5116	14.4708
Plate 1 of 2.N19	Hs_LOC100509694_4	12134.8	14512.9	10260.7	0.341101	0.184215	0.448885	0.324734	-1.51305	mitogen-activated protein kinase 12-like	13.5669	13.8251	13.3248
Plate 1 of 2.D12	Hs_MAPK14_6	17076.2	14262.2	15003	0.0674003	0.198537	0.189068	0.151668	-1.1154	mitogen-activated protein kinase 14	14.0597	13.7999	13.873
Plate 1 of 2.G03	Hs_MAPK14_12	13007.6	15160.8	14641	0.29276	0.147208	0.208902	0.21629	-1.55727	mitogen-activated protein kinase 14	13.6671	13.8881	13.8377
Plate 1 of 2.G22	Hs_MAPK14_5	16924	15726	17715.3	0.0758327	0.114924	0.0404669	0.0770745	-0.687863	mitogen-activated protein kinase 14	14.0468	13.9409	14.1127
Plate 1 of 2.H10	Hs_MAPK14_13	10687.2	14022	11899.4	0.421281	0.212257	0.359108	0.330882	-1.83777	mitogen-activated protein kinase 14	13.3836	13.7754	13.5386
Plate 1 of 2.D14	Hs_MAPK6_4	24993.6	22935.1	25127.7	-0.371141	-0.296846	-0.365635	-0.34454	2.62553	mitogen-activated protein kinase 6	14.6093	14.4853	14.617
Plate 1 of 2.G24	Hs_MAPK6_6	19381.3	20426.1	13413.2	-0.0602804	-0.153535	0.276169	0.0207844	-0.123323	mitogen-activated protein kinase 6	14.2424	14.3181	13.7114
Plate 1 of 2.J05	Hs_MAPK6_3	20098.5	17763.3	18799.8	-0.100004	-0.00144247	-0.0189484	-0.0401317	0.313489	mitogen-activated protein kinase 6	14.2948	14.1166	14.1984
Plate 1 of 2.K04	Hs_MAPK6_5	10310	12534.3	14034.6	0.442176	0.297234	0.242124	0.327178	-1.79424	mitogen-activated protein kinase 6	13.3318	13.6136	13.7767
Plate 1 of 2.C07	Hs_MAPKAP1_11	15763.1	13604.5	14991.6	0.14013	0.236102	0.189695	0.188642	-1.62627	mitogen-activated protein kinase associated protein 1	13.9443	13.7318	13.8719
Plate 1 of 2.E09	Hs_MAPKAP1_10	23242.5	22627	23977.5	-0.274149	-0.279249	-0.302618	-0.285339	2.35181	mitogen-activated protein kinase associated protein 1	14.5045	14.4658	14.5494
Plate 1 of 2.O02	Hs_MAPKAP1_9	13861.7	14423	15636.6	0.24545	0.189354	0.154357	0.196387	-1.71612	mitogen-activated protein kinase associated protein 1	13.7588	13.8161	13.9326
Plate 1 of 2.O17	Hs_MAPKAP1_4	15887.2	16404	13717.9	0.133256	0.0762013	0.259476	0.156311	-0.979914	mitogen-activated protein kinase associated protein 1	13.9556	14.0018	13.7438
Plate 1 of 2.F08	Hs_LOC407835_5	25178.3	21951.4	25356.4	-0.381371	-0.240658	-0.378166	-0.333399	2.19035	mitogen-activated protein kinase kinase 2 pseudogene	14.6199	14.422	14.6301
Plate 1 of 2.H08	Hs_LOC407835_6	12556.8	17873.7	11830.9	0.317729	-0.00774323	0.362858	0.224281	-0.839495	mitogen-activated protein kinase kinase 2 pseudogene	13.6162	14.1255	13.5303
Plate 1 of 2.I03	Hs_LOC407835_1	16071.7	15576.6	14832.7	0.123041	0.123463	0.198399	0.148301	-1.29852	mitogen-activated protein kinase kinase 2 pseudogene	13.9722	13.9271	13.8565
Plate 1 of 2.L03	Hs_LOC407835_3	10649	11263.5	10742.8	0.423401	0.369815	0.422476	0.40523	-4.19862	mitogen-activated protein kinase kinase 2 pseudogene	13.3784	13.4594	13.3911
Plate 1 of 2.G01	Hs_MAP2K3_7	15559.9	15915.4	13203.3	0.151384	0.104109	0.287668	0.181054	-1.11153	mitogen-activated protein kinase kinase 3	13.9255	13.9581	13.6886
Plate 1 of 2.H07	Hs_MAP2K3_5	10487.4	12941.1	13716.7	0.43235	0.273996	0.259545	0.321963	-1.85912	mitogen-activated protein kinase kinase 3	13.3564	13.6597	13.7436
Plate 1 of 2.H18	Hs_MAP2K3_8	15736.3	16895.6	15822	0.141617	0.0481217	0.1442	0.111313	-0.915036	mitogen-activated protein kinase kinase 3	13.9418	14.0444	13.9496
Plate 1 of 2.L04	Hs_MAP2K3_6	5485.86	5819.62	5003.61	0.709381	0.680762	0.736909	0.709017	-7.60848	mitogen-activated protein kinase kinase 3	12.4215	12.5067	12.2888
Plate 2 of 2.B06	Hs_FLJ16518_4	12616.8	12142.3	10790.9	0.266038	0.250909	0.356557	0.291168	-2.17107	mitogen-activated protein kinase kinase kinase 15	13.6231	13.5678	13.3975
Plate 2 of 2.J17	Hs_MAP3K15_1	16037.1	15792.5	15874.4	0.0642424	0.0220046	0.0476504	0.0446324	-0.36716	mitogen-activated protein kinase kinase kinase 15	13.9691	13.947	13.9544
Plate 2 of 2.N04	Hs_MAP3K15_2	8967.76	12765.7	8810.41	0.48133	0.211814	0.476906	0.390017	-1.59036	mitogen-activated protein kinase kinase kinase 15	13.1305	13.64	13.105
Plate 2 of 2.P20	Hs_FLJ16518_3	15626.4	14001.8	15496.1	0.0884732	0.134301	0.0706391	0.0978044	-0.794586	mitogen-activated protein kinase kinase kinase 15	13.9317	13.7733	13.9196
Plate 2 of 2.F11	Hs_MAP3K7_6	11349.1	9548.55	8341.74	0.340833	0.413558	0.505386	0.419926	-2.54011	mitogen-activated protein kinase kinase kinase 7	13.4703	13.2211	13.0261
Plate 2 of 2.I10	Hs_MAP3K7_8	11553.8	10820.6	13228.5	0.328754	0.33379	0.208437	0.290327	-2.00656	mitogen-activated protein kinase kinase kinase 7	13.4961	13.4015	13.6914
Plate 2 of 2.M07	Hs_MAP3K7_10	12252	11618.4	13817.5	0.287559	0.283762	0.172642	0.247987	-1.7771	mitogen-activated protein kinase kinase kinase 7	13.5807	13.5041	13.7542
Plate 2 of 2.P07	Hs_MAP3K7_9	8080.62	6627.27	6774.08	0.533672	0.596748	0.600647	0.577022	-5.3211	mitogen-activated protein kinase kinase kinase 7	12.9803	12.6942	12.7258
Plate 2 of 2.A17	Hs_MAPKAPK2_5	13794.8	15418.3	15630.2	0.196534	0.0454743	0.0624914	0.1015	-0.646708	mitogen-activated protein kinase-activated protein kinase 2	13.7518	13.9124	13.932
Plate 2 of 2.L08	Hs_MAPKAPK2_6	11326.8	9941.07	10061.5	0.34215	0.388944	0.400883	0.377326	-3.47976	mitogen-activated protein kinase-activated protein kinase 2	13.4674	13.2792	13.2966
Plate 2 of 2.M13	Hs_MAPKAPK2_9	12113.6	10523.1	11543.9	0.295726	0.352443	0.310804	0.319658	-2.89209	mitogen-activated protein kinase-activated protein kinase 2	13.5643	13.3613	13.4948
Plate 2 of 2.M16	Hs_MAPKAPK2_10	14398.9	11361.5	12926.1	0.160893	0.299872	0.226813	0.229193	-1.58147	mitogen-activated protein kinase-activated protein kinase 2	13.8137	13.4719	13.658
Plate 2 of 2.F22	Hs_MAPKAPK3_5	23480.3	22109.3	22944.5	-0.37491	-0.374112	-0.381976	-0.376999	2.63296	mitogen-activated protein kinase-activated protein kinase 3	14.5192	14.4324	14.4859
Plate 2 of 2.J04	Hs_MAPKAPK3_11	19217.4	18183	15639.1	-0.123397	-0.127897	0.061948	-0.0631153	0.321386	mitogen-activated protein kinase-activated protein kinase 3	14.2301	14.1503	13.9329
Plate 2 of 2.J24	Hs_MAPKAPK3_6	15029.7	10178.3	12581.8	0.123674	0.374067	0.247734	0.248492	-1.21258	mitogen-activated protein kinase-activated protein kinase 3	13.8755	13.3132	13.619
Plate 2 of 2.K08	Hs_MAPKAPK3_10	18835.1	16575	14895	-0.100843	-0.0270593	0.107169	-0.00691095	0.01793	mitogen-activated protein kinase-activated protein kinase 3	14.2011	14.0167	13.8625
Plate 2 of 2.C17	Hs_MUSK_6	17161.4	15710.7	16080.6	-0.00209492	0.0271364	0.0351203	0.0200539	-0.164053	muscle, skeletal, receptor tyrosine kinase	14.0669	13.9395	13.973
Plate 2 of 2.D04	Hs_MUSK_3	12899.7	12593	13452.2	0.249344	0.222643	0.19484	0.222276	-1.94295	muscle, skeletal, receptor tyrosine kinase	13.6551	13.6203	13.7156
Plate 2 of 2.D19	Hs_MUSK_1	16672.7	16377	17984	0.0267371	-0.0146467	-0.0805439	-0.0228179	0.156228	muscle, skeletal, receptor tyrosine kinase	14.0252	13.9994	14.1344
Plate 2 of 2.G02	Hs_MUSK_10	16706.2	16499.1	21492.2	0.0247624	-0.0223017	-0.293721	-0.0970868	0.376422	muscle, skeletal, receptor tyrosine kinase	14.0281	14.0101	14.3915
Plate 1 of 2.A09	Unspecific_AllStars_1	18648.3	17843.8	18317.1	-0.019677	-0.00603782	0.00749995	-0.00607161	0.0560681	negative control	14.1868	14.1231	14.1609
Plate 1 of 2.A16	Unspecific_AllStars_1	20857.9	19439.1	20843.3	-0.142066	-0.0971597	-0.130906	-0.123377	1.06685	negative control	14.3483	14.2467	14.3473
Plate 1 of 2.B03	Unspecific_AllStars_1	14298.9	15790	15595.7	0.221233	0.111272	0.156596	0.163034	-1.33221	negative control	13.8036	13.9467	13.9289
Plate 1 of 2.B22	Unspecific_AllStars_1	18867.8	15875.7	15833.5	-0.0318354	0.106376	0.143569	0.0727033	-0.486252	negative control	14.2036	13.9545	13.9507
Plate 1 of 2.C01	Unspecific_AllStars_1	18797.2	16876.3	15345.6	-0.0279252	0.0492262	0.1703	0.0638669	-0.405575	negative control	14.1982	14.0427	13.9055
Plate 1 of 2.C13	Unspecific_AllStars_1	18423.9	16325.6	18622.2	-0.00724897	0.0806761	-0.00921612	0.0214037	-0.179956	negative control	14.1693	13.9949	14.1847
Plate 1 of 2.C24	Unspecific_AllStars_1	17372.1	15192.7	15120.1	0.0510094	0.14539	0.182654	0.126351	-0.958033	negative control	14.0845	13.8911	13.8842
Plate 1 of 2.D01	Unspecific_AllStars_1	46057.8	41257.1	42825.2	-1.53787	-1.34336	-1.33523	-1.40549	7.27197	negative control	15.4912	15.3324	15.3862
Plate 1 of 2.D24	Unspecific_AllStars_1	23016	20911	19628.3	-0.261598	-0.181231	-0.0643396	-0.169056	1.02046	negative control	14.4903	14.352	14.2606
Plate 1 of 2.E01	Unspecific_AllStars_1	18556.9	19536.3	19848.1	-0.0146166	-0.102712	-0.0763795	-0.0645692	0.522744	negative control	14.1797	14.2539	14.2767
Plate 1 of 2.E06	Unspecific_AllStars_1	9325.76	13529	14195.1	0.496691	0.240417	0.233329	0.323479	-1.28692	negative control	13.187	13.7238	13.7931
Plate 1 of 2.E19	Unspecific_AllStars_1	17482.1	20446	21264.5	0.0449165	-0.154669	-0.15398	-0.0879106	0.46472	negative control	14.0936	14.3195	14.3762
Plate 1 of 2.E24	Unspecific_AllStars_1	20202.8	24764.1	13683.9	-0.10578	-0.401316	0.26134	-0.0819185	0.107803	negative control	14.3023	14.596	13.7402
Plate 1 of 2.F01	Unspecific_AllStars_1	17508	20172.4	18845.6	0.0434822	-0.139045	-0.021455	-0.0390061	0.233386	negative control	14.0957	14.3001	14.2019
Plate 1 of 2.F24	Unspecific_AllStars_1	22531.7	19879.7	20234.5	-0.234774	-0.122325	-0.0975497	-0.151549	1.06237	negative control	14.4597	14.279	14.3045
Plate 1 of 2.G10	Unspecific_AllStars_1	17270	19292.1	19321	0.0566678	-0.0887642	-0.0475016	-0.0265327	0.173545	negative control	14.076	14.2357	14.2379
Plate 1 of 2.G15	Unspecific_AllStars_1	20860.6	21385.6	19082.4	-0.142213	-0.20834	-0.0344313	-0.128328	0.82114	negative control	14.3485	14.3844	14.22
Plate 1 of 2.H04	Unspecific_AllStars_1	8719	16914.9	13323.9	0.530299	0.0470171	0.28106	0.286125	-0.825846	negative control	13.0899	14.046	13.7017
Plate 1 of 2.H24	Unspecific_AllStars_1	19005.2	22439	21015.9	-0.0394443	-0.26851	-0.14036	-0.149438	0.831168	negative control	14.2141	14.4537	14.3592
Plate 1 of 2.I01	Unspecific_AllStars_1	19032.7	17519.7	17528.7	-0.0409669	0.0124756	0.050691	0.0073999	-0.0674759	negative control	14.2162	14.0967	14.0974
Plate 1 of 2.I21	Unspecific_AllStars_1	20414.2	18822	20484.3	-0.11749	-0.0619137	-0.111237	-0.0968802	0.827883	negative control	14.3173	14.2001	14.3222
Plate 1 of 2.J10	Unspecific_AllStars_1	18162.2	17981.5	18590.9	0.00724897	-0.0139006	-0.00749995	-0.00471718	0.0440058	negative control	14.1486	14.1342	14.1823
Plate 1 of 2.J15	Unspecific_AllStars_1	17145.9	18175.2	22503.5	0.0635383	-0.0249661	-0.221861	-0.0610963	0.26656	negative control	14.0656	14.1497	14.4579
Plate 1 of 2.L06	Unspecific_AllStars_1	14200.2	15505.1	15778.5	0.226699	0.127547	0.146583	0.166943	-1.38436	negative control	13.7936	13.9205	13.9457
Plate 1 of 2.L19	Unspecific_AllStars_1	15713.3	17632.4	21614.9	0.142892	0.00603782	-0.173176	-0.00808214	0.000270834	negative control	13.9397	14.1059	14.3997
Plate 1 of 2.N12	Unspecific_AllStars_1	15013.2	15745.2	14543.4	0.181668	0.113829	0.214252	0.169916	-1.43269	negative control	13.8739	13.9426	13.8281
Plate 1 of 2.O03	Unspecific_AllStars_1	10541.6	12640.6	14302.7	0.429345	0.291162	0.227438	0.315982	-1.74958	negative control	13.3638	13.6258	13.804
Plate 1 of 2.O22	Unspecific_AllStars_1	16694.6	15580.4	5331.74	0.0885353	0.123244	0.718931	0.310237	-0.590686	negative control	14.0271	13.9274	12.3804
Plate 1 of 2.P02	Unspecific_AllStars_1	12859.6	14997.9	15070.5	0.300952	0.156512	0.185373	0.214279	-1.49284	negative control	13.6506	13.8725	13.8794
Plate 1 of 2.P09	Unspecific_AllStars_1	16761.6	16541.5	16939.4	0.0848266	0.0683461	0.0829773	0.0787167	-0.76945	negative control	14.0329	14.0138	14.0481
Plate 1 of 2.P16	Unspecific_AllStars_1	19447	17416.1	8842.11	-0.0639162	0.0183908	0.526607	0.160361	-0.412407	negative control	14.2473	14.0881	13.1102
Plate 1 of 2.P23	Unspecific_AllStars_1	20369.3	20824.8	19389.2	-0.115	-0.176305	-0.0512402	-0.114182	0.842879	negative control	14.3141	14.346	14.243
Plate 2 of 2.A09	Unspecific_AllStars_1	18986.8	17202.8	21465.5	-0.109795	-0.0664282	-0.292101	-0.156108	0.805601	negative control	14.2127	14.0704	14.3897
Plate 2 of 2.A16	Unspecific_AllStars_1	17717.9	18364	14366	-0.0349298	-0.139246	0.139314	-0.0116209	0.0231154	negative control	14.1129	14.1646	13.8104
Plate 2 of 2.B03	Unspecific_AllStars_1	15672.4	13649.9	16172.9	0.0857592	0.156369	0.0295108	0.0905465	-0.64273	negative control	13.9359	13.7366	13.9813
Plate 2 of 2.B22	Unspecific_AllStars_1	18199.9	16144.7	14896.2	-0.0633655	-8.04094e-05	0.107092	0.0145487	-0.104236	negative control	14.1516	13.9788	13.8627
Plate 2 of 2.C01	Unspecific_AllStars_1	18573.9	18163.5	18812.9	-0.0854309	-0.126673	-0.13091	-0.114338	0.865824	negative control	14.181	14.1488	14.1994
Plate 2 of 2.C13	Unspecific_AllStars_1	17698.5	16055	17764.6	-0.0337821	0.0055465	-0.067211	-0.0318156	0.238814	negative control	14.1113	13.9707	14.1167
Plate 2 of 2.C24	Unspecific_AllStars_1	18773.7	17111.1	18512.6	-0.0972184	-0.0606776	-0.112661	-0.0901856	0.686822	negative control	14.1964	14.0626	14.1762
Plate 2 of 2.D01	Unspecific_AllStars_1	10253.4	16531.2	18614.4	0.40548	-0.0243173	-0.118845	0.0874393	-0.286395	negative control	13.3238	14.0129	14.1841
Plate 2 of 2.D24	Unspecific_AllStars_1	19902.1	20686.9	18597.4	-0.163794	-0.284914	-0.117814	-0.188841	1.13317	negative control	14.2806	14.3364	14.1828
Plate 2 of 2.E01	Unspecific_AllStars_1	19132.2	17069.7	22670	-0.118371	-0.0580869	-0.365296	-0.180584	0.771067	negative control	14.2237	14.0592	14.4685
Plate 2 of 2.E06	Unspecific_AllStars_1	17175.6	16359	16671.5	-0.00293324	-0.0135192	-0.000782067	-0.00574484	0.0468533	negative control	14.0681	13.9978	14.0251
Plate 2 of 2.E19	Unspecific_AllStars_1	16658.6	14889.9	14910.2	0.0275724	0.0786098	0.106242	0.0708082	-0.556817	negative control	14.024	13.862	13.864
Plate 2 of 2.E24	Unspecific_AllStars_1	18709.7	16582.7	16486.2	-0.0934415	-0.0275432	0.0104733	-0.0368371	0.257963	negative control	14.1915	14.0174	14.009
Plate 2 of 2.F01	Unspecific_AllStars_1	18343.1	18192.1	19598.1	-0.0718156	-0.128468	-0.178623	-0.126302	0.873051	negative control	14.163	14.151	14.2584
Plate 2 of 2.F24	Unspecific_AllStars_1	19437.8	18056.8	19557.3	-0.136401	-0.119986	-0.176147	-0.144178	1.07102	negative control	14.2466	14.1403	14.2554
Plate 2 of 2.G10	Unspecific_AllStars_1	8754.34	3.93907	20912.3	0.493922	1.01209	-0.258485	0.415842	-0.49613	negative control	13.0958	1.97785	14.3521
Plate 2 of 2.G15	Unspecific_AllStars_1	19815.2	13670	4441.65	-0.158665	0.155105	0.742381	0.246274	-0.458214	negative control	14.2743	13.7387	12.1169
Plate 2 of 2.H04	Unspecific_AllStars_1	5872.31	11478.1	16966.5	0.663962	0.29256	-0.018712	0.312603	-0.658175	negative control	12.5197	13.4866	14.0504
Plate 2 of 2.H24	Unspecific_AllStars_1	10291.5	9383.26	19411.5	0.403229	0.423923	-0.167288	0.219955	-0.591979	negative control	13.3292	13.1959	14.2446
Plate 2 of 2.I01	Unspecific_AllStars_1	17483.4	15462.9	15920.5	-0.0210926	0.042674	0.0448502	0.0221439	-0.174882	negative control	14.0937	13.9165	13.9586
Plate 2 of 2.I21	Unspecific_AllStars_1	18965.9	16531.2	19765.1	-0.10856	-0.0243173	-0.188774	-0.107217	0.652539	negative control	14.2111	14.0129	14.2707
Plate 2 of 2.J10	Unspecific_AllStars_1	16162.7	16602	15303.5	0.0568306	-0.0287533	0.0823426	0.0368067	-0.270986	negative control	13.9804	14.0191	13.9016
Plate 2 of 2.J15	Unspecific_AllStars_1	19178.1	16903.3	15855.2	-0.121077	-0.0476513	0.0488169	-0.0399703	0.231628	negative control	14.2272	14.045	13.9527
Plate 2 of 2.L06	Unspecific_AllStars_1	14333.1	12972.4	17706.3	0.164778	0.19885	-0.0636644	0.0999879	-0.498836	negative control	13.8071	13.6632	14.112
Plate 2 of 2.L19	Unspecific_AllStars_1	15654.5	13551.6	13825.1	0.0868148	0.162529	0.172182	0.140509	-1.0961	negative control	13.9343	13.7262	13.755
Plate 2 of 2.N12	Unspecific_AllStars_1	15216.9	14961.1	12144.8	0.112633	0.0741457	0.274289	0.153689	-0.847873	negative control	13.8934	13.8689	13.568
Plate 2 of 2.O03	Unspecific_AllStars_1	13950	11894.4	5401.02	0.187378	0.266452	0.684083	0.379304	-0.846281	negative control	13.768	13.538	12.399
Plate 2 of 2.O22	Unspecific_AllStars_1	9736.09	14953.4	8341.74	0.435999	0.0746241	0.505386	0.33867	-1.04697	negative control	13.2491	13.8682	13.0261
Plate 2 of 2.P02	Unspecific_AllStars_1	14769.2	16089.6	16645.7	0.139046	0.00337655	0.000782067	0.0477349	-0.316879	negative control	13.8503	13.9738	14.0229
Plate 2 of 2.P09	Unspecific_AllStars_1	16467	16379.6	15805.3	0.0388787	-0.0148078	0.0518489	0.0253066	-0.200937	negative control	14.0073	13.9996	13.9481
Plate 2 of 2.P16	Unspecific_AllStars_1	17076.2	15232.2	17473.1	0.00293324	0.0571458	-0.0494927	0.00352876	-0.0322184	negative control	14.0597	13.8948	14.0928
Plate 2 of 2.P23	Unspecific_AllStars_1	16529.9	16142.2	8547.3	0.0351622	8.04094e-05	0.492895	0.176046	-0.482366	negative control	14.0128	13.9785	13.0613
Plate 2 of 2.B17	Hs_NTRK1_5	8704.38	8307.71	7971.44	0.49687	0.49137	0.527887	0.505376	-5.33897	neurotrophic tyrosine kinase, receptor, type 1	13.0875	13.0202	12.9606
Plate 2 of 2.D02	Hs_NTRK1_2	14228	12887.2	13784.7	0.170975	0.204195	0.174634	0.183268	-1.62141	neurotrophic tyrosine kinase, receptor, type 1	13.7964	13.6537	13.7508
Plate 2 of 2.E14	Hs_NTRK1_1	13658.7	12324.4	12764.4	0.204566	0.239488	0.236633	0.226896	-2.04914	neurotrophic tyrosine kinase, receptor, type 1	13.7375	13.5892	13.6398
Plate 2 of 2.N22	Hs_NTRK1_6	17189.8	16782.2	14802.2	-0.00377165	-0.0400549	0.112805	0.0229929	-0.159037	neurotrophic tyrosine kinase, receptor, type 1	14.0693	14.0346	13.8535
Plate 2 of 2.J06	Hs_NTRK2_5	15581.7	12706.9	14206.5	0.0911109	0.215504	0.149003	0.151872	-1.09017	neurotrophic tyrosine kinase, receptor, type 2	13.9276	13.6333	13.7943
Plate 2 of 2.K03	Hs_NTRK2_7	14686.7	12908.5	16287.1	0.143914	0.202859	0.0225717	0.123115	-0.75911	neurotrophic tyrosine kinase, receptor, type 2	13.8422	13.656	13.9914
Plate 2 of 2.M20	Hs_NTRK2_4	18209	13551.6	14596.6	-0.0639029	0.162529	0.125299	0.0746418	-0.41301	neurotrophic tyrosine kinase, receptor, type 2	14.1524	13.7262	13.8333
Plate 2 of 2.N05	Hs_NTRK2_6	12604.3	12495.5	15501.2	0.266776	0.228758	0.0703289	0.188621	-1.07963	neurotrophic tyrosine kinase, receptor, type 2	13.6216	13.6091	13.9201
Plate 2 of 2.F12	Hs_NTRK3_10	23342.5	17981.5	19749.3	-0.366776	-0.115259	-0.187815	-0.223283	1.10842	neurotrophic tyrosine kinase, receptor, type 3	14.5107	14.1342	14.2695
Plate 2 of 2.G24	Hs_NTRK3_11	19225.2	18500.8	18921.4	-0.123861	-0.147829	-0.137505	-0.136398	1.04546	neurotrophic tyrosine kinase, receptor, type 3	14.2307	14.1753	14.2077
Plate 2 of 2.N11	Hs_NTRK3_9	13506.3	15663.4	16505.5	0.213556	0.0301019	0.00930153	0.0843197	-0.464619	neurotrophic tyrosine kinase, receptor, type 3	13.7213	13.9351	14.0107
Plate 2 of 2.O05	Hs_NTRK3_12	10480	10615.6	6331.62	0.392109	0.346642	0.627534	0.455428	-1.59563	neurotrophic tyrosine kinase, receptor, type 3	13.3553	13.3739	12.6284
Plate 2 of 2.B07	Hs_PAK2_9	16938.1	15367.3	13194.5	0.0110784	0.0486735	0.210498	0.0900832	-0.511215	p21 protein (Cdc42/Rac)-activated kinase 2	14.048	13.9076	13.6877
Plate 2 of 2.D12	Hs_PAK2_8	16605.8	13477.4	14675.3	0.0306851	0.167186	0.12052	0.10613	-0.735378	p21 protein (Cdc42/Rac)-activated kinase 2	14.0194	13.7183	13.8411
Plate 2 of 2.D17	Hs_PAK2_6	28320.4	26583.3	26135.9	-0.660472	-0.654669	-0.575902	-0.630348	3.85095	p21 protein (Cdc42/Rac)-activated kinase 2	14.7896	14.6982	14.6737
Plate 2 of 2.O13	Hs_PAK2_7	9352.67	7990.85	7261.16	0.458621	0.51124	0.571049	0.513637	-3.83626	p21 protein (Cdc42/Rac)-activated kinase 2	13.1912	12.9641	12.826
Plate 2 of 2.C11	Hs_PAK3_5	14980.1	14015.7	15406.8	0.126601	0.13343	0.0760666	0.112032	-0.921564	p21 protein (Cdc42/Rac)-activated kinase 3	13.8708	13.7748	13.9113
Plate 2 of 2.I20	Hs_PAK3_10	18610.4	16134.5	19662.5	-0.0875868	0.000562848	-0.182538	-0.0898541	0.520247	p21 protein (Cdc42/Rac)-activated kinase 3	14.1838	13.9779	14.2632
Plate 2 of 2.O02	Hs_PAK3_11	14044.7	11954.2	5299.5	0.181789	0.262706	0.690252	0.378249	-0.827284	p21 protein (Cdc42/Rac)-activated kinase 3	13.7777	13.5452	12.3716
Plate 2 of 2.O17	Hs_PAK3_12	11886.9	12356.9	5750.19	0.309099	0.237452	0.662865	0.403139	-1.01422	p21 protein (Cdc42/Rac)-activated kinase 3	13.5371	13.593	12.4894
Plate 2 of 2.H08	Hs_PAK6_3	17499	16836.3	16514.5	-0.0220092	-0.0434482	0.00875467	-0.0189009	0.14706	p21 protein (Cdc42/Rac)-activated kinase 6	14.095	14.0393	14.0114
Plate 2 of 2.J18	Hs_PAK6_12	18054.2	15419.6	16789.9	-0.0547707	0.0453943	-0.0079808	-0.00578573	0.0363971	p21 protein (Cdc42/Rac)-activated kinase 6	14.14	13.9125	14.0353
Plate 2 of 2.L02	Hs_PAK6_11	12222.1	10533	12494.3	0.289326	0.351824	0.253051	0.298067	-2.34869	p21 protein (Cdc42/Rac)-activated kinase 6	13.5772	13.3626	13.609
Plate 2 of 2.P11	Hs_PAK6_13	15294.6	12058.8	14845.4	0.108048	0.256145	0.110181	0.158124	-0.985082	p21 protein (Cdc42/Rac)-activated kinase 6	13.9007	13.5578	13.8577
Plate 2 of 2.A05	Hs_PASK_10	13748.2	18117.9	17482.1	0.199287	-0.123818	-0.0500434	0.00847501	-0.0739419	PAS domain containing serine/threonine kinase	13.747	14.1451	14.0936
Plate 2 of 2.G05	Hs_PASK_6	2763.66	15784.9	14637.2	0.847372	0.0224858	0.122833	0.330897	-0.517615	PAS domain containing serine/threonine kinase	11.4324	13.9463	13.8374
Plate 2 of 2.H02	Hs_PASK_5	14428	19575.7	18280.6	0.159175	-0.215235	-0.098565	-0.0515417	0.143889	PAS domain containing serine/threonine kinase	13.8166	14.2568	14.158
Plate 2 of 2.N20	Hs_PASK_4	11029.5	10748.9	10508.3	0.359687	0.338283	0.373729	0.357233	-3.48659	PAS domain containing serine/threonine kinase	13.4291	13.3919	13.3592
Plate 2 of 2.B10	Hs_PI4KII_5	14373.6	11442.1	10188.1	0.162388	0.294816	0.393186	0.283463	-1.45231	phosphatidylinositol 4-kinase type 2 alpha	13.8111	13.4821	13.3146
Plate 2 of 2.G21	Hs_PI4KII_6	6446.94	10330.9	9970.55	0.630059	0.364497	0.406409	0.466988	-1.69163	phosphatidylinositol 4-kinase type 2 alpha	12.6544	13.3347	13.2835
Plate 2 of 2.K16	Hs_PI4KII_4	16382.2	13598.2	16629	0.0438819	0.159608	0.0017986	0.0684294	-0.444075	phosphatidylinositol 4-kinase type 2 alpha	13.9998	13.7311	14.0214
Plate 2 of 2.O21	Hs_PI4KII_8	11129.8	10274.3	3577.67	0.353772	0.368048	0.794881	0.505567	-1.00525	phosphatidylinositol 4-kinase type 2 alpha	13.4421	13.3267	11.8048
Plate 2 of 2.C12	Hs_PIK4CA_12	22217.8	21163.4	20755.8	-0.30042	-0.314794	-0.248974	-0.288063	2.00479	phosphatidylinositol 4-kinase, catalytic, alpha	14.4394	14.3693	14.3412
Plate 2 of 2.G07	Hs_PIK4CA_10	11888.2	108.025	6836.69	0.309026	1.00556	0.596842	0.637143	-0.654798	phosphatidylinositol 4-kinase, catalytic, alpha	13.5372	6.75522	12.7391
Plate 2 of 2.M08	Hs_PIK4CA_11	13600.7	9546.1	10555.2	0.207985	0.413712	0.370882	0.330859	-1.77479	phosphatidylinositol 4-kinase, catalytic, alpha	13.7314	13.2207	13.3657
Plate 2 of 2.O15	Hs_PI4KA_2	17597.4	16247.3	10930.6	-0.0278171	-0.00651558	0.348071	0.104579	-0.380932	phosphatidylinositol 4-kinase, catalytic, alpha	14.1031	13.9879	13.4161
Plate 2 of 2.A13	Hs_PIP5K1B_5	15157	13171.9	10313.7	0.116165	0.18634	0.385558	0.229354	-1.0174	phosphatidylinositol-4-phosphate 5-kinase, type I, beta	13.8877	13.6852	13.3323
Plate 2 of 2.K14	Hs_PIP5K1B_3	14018.2	11852.1	8469.42	0.183354	0.269106	0.497627	0.316696	-1.17952	phosphatidylinositol-4-phosphate 5-kinase, type I, beta	13.775	13.5329	13.048
Plate 2 of 2.M21	Hs_PIP5K1B_7	20952.1	16055	17876.2	-0.225747	0.0055465	-0.0739932	-0.0980646	0.499286	phosphatidylinositol-4-phosphate 5-kinase, type I, beta	14.3548	13.9707	14.1258
Plate 2 of 2.N07	Hs_PIP5K1B_6	11957.9	13909.6	13924.8	0.304913	0.14008	0.166124	0.203706	-1.22916	phosphatidylinositol-4-phosphate 5-kinase, type I, beta	13.5457	13.7638	13.7654
Plate 2 of 2.F10	Hs_PIP5K1C_7	17924.3	16867.2	19086.4	-0.0471044	-0.0453878	-0.147527	-0.0800064	0.547767	phosphatidylinositol-4-phosphate 5-kinase, type I, gamma	14.1296	14.0419	14.2203
Plate 2 of 2.F20	Hs_PIP5K1C_5	19373.5	18347	18999.9	-0.132606	-0.138184	-0.142276	-0.137689	1.0602	phosphatidylinositol-4-phosphate 5-kinase, type I, gamma	14.2418	14.1633	14.2137
Plate 2 of 2.K06	Hs_PIP5K1C_8	12690.6	11822.2	10523.1	0.261683	0.270978	0.37283	0.30183	-2.1765	phosphatidylinositol-4-phosphate 5-kinase, type I, gamma	13.6315	13.5292	13.3613
Plate 2 of 2.M22	Hs_PIP5K1C_6	22180.3	15733.7	17436.8	-0.298207	0.0256934	-0.0472904	-0.106601	0.420219	phosphatidylinositol-4-phosphate 5-kinase, type I, gamma	14.437	13.9416	14.0898
Plate 2 of 2.D16	Hs_PIP5K2A_5	23460	17082.7	18785.4	-0.373713	-0.0588964	-0.129242	-0.187284	0.791101	phosphatidylinositol-5-phosphate 4-kinase, type II, alpha	14.5179	14.0602	14.1973
Plate 2 of 2.D18	Hs_PIP5K2A_4	22188.3	22486	23410	-0.298681	-0.397735	-0.410262	-0.368893	2.33961	phosphatidylinositol-5-phosphate 4-kinase, type II, alpha	14.4375	14.4567	14.5148
Plate 2 of 2.I04	Hs_PIP5K2A_8	15925.6	15911.5	18863.9	0.0708166	0.0145421	-0.134008	-0.0162165	0.0709418	phosphatidylinositol-5-phosphate 4-kinase, type II, alpha	13.9591	13.9578	14.2033
Plate 2 of 2.M04	Hs_PIP5K2A_6	13861.7	12828.3	15934.6	0.19259	0.207888	0.0439944	0.148157	-0.921848	phosphatidylinositol-5-phosphate 4-kinase, type II, alpha	13.7588	13.647	13.9599
Plate 2 of 2.E21	Hs_PIK3CG_10	12399.3	11337.9	7910.82	0.278869	0.301349	0.531571	0.370597	-1.4878	phosphoinositide-3-kinase, catalytic, gamma polypeptide	13.598	13.4689	12.9496
Plate 2 of 2.F08	Hs_PIK3CG_6	17839.9	15250	20179	-0.0421252	0.0560273	-0.213925	-0.0666744	0.296047	phosphoinositide-3-kinase, catalytic, gamma polypeptide	14.1228	13.8965	14.3006
Plate 2 of 2.K17	Hs_PIK3CG_5	18337.9	15540.8	14376.1	-0.0715081	0.0377914	0.138698	0.0349938	-0.21559	phosphoinositide-3-kinase, catalytic, gamma polypeptide	14.1625	13.9238	13.8114
Plate 2 of 2.N18	Hs_PIK3CG_4	9297.63	9875.99	7357.78	0.461868	0.393025	0.565178	0.473357	-2.67704	phosphoinositide-3-kinase, catalytic, gamma polypeptide	13.1826	13.2697	12.8451
Plate 2 of 2.A11	Hs_PMVK_8	10441.8	11246.2	14559.8	0.394363	0.307101	0.127534	0.276333	-1.28059	phosphomevalonate kinase	13.3501	13.4571	13.8297
Plate 2 of 2.F04	Hs_PMVK_7	14554.8	14391.3	13454.7	0.151698	0.109875	0.194687	0.152086	-1.21075	phosphomevalonate kinase	13.8292	13.8129	13.7158
Plate 2 of 2.F13	Hs_PMVK_6	17692	17240.2	12082.4	-0.0333996	-0.0687782	0.278076	0.0586327	-0.252372	phosphomevalonate kinase	14.1108	14.0735	13.5606
Plate 2 of 2.L10	Hs_PMVK_5	15934.6	13174.5	8208.09	0.0702878	0.186182	0.513507	0.256659	-0.749047	phosphomevalonate kinase	13.9599	13.6855	13.0028
Plate 2 of 2.I02	Hs_PHKG1_5	13985.4	12223.3	15492.3	0.185292	0.245826	0.0708718	0.16733	-1.04017	phosphorylase kinase, gamma 1 (muscle)	13.7716	13.5773	13.9193
Plate 2 of 2.I13	Hs_PHKG1_10	19272.5	17258.3	14105.4	-0.126646	-0.0699129	0.155149	-0.0138032	0.0274253	phosphorylase kinase, gamma 1 (muscle)	14.2343	14.075	13.784
Plate 2 of 2.M15	Hs_PHKG1_4	24073.9	21087.6	25279.7	-0.409929	-0.310043	-0.523874	-0.414615	2.23869	phosphorylase kinase, gamma 1 (muscle)	14.5552	14.3641	14.6257
Plate 2 of 2.M19	Hs_PHKG1_6	19525.8	17890.5	22941.9	-0.141593	-0.109557	-0.381813	-0.210988	0.968233	phosphorylase kinase, gamma 1 (muscle)	14.2531	14.1269	14.4857
Plate 2 of 2.E02	Hs_PIM1_7	16128.1	14776.8	16158.8	0.0588733	0.0856998	0.0303681	0.0583137	-0.474853	pim-1 oncogene	13.9773	13.851	13.98
Plate 2 of 2.G01	Hs_PIM1_2	12415.6	11906.8	11476.8	0.277911	0.265672	0.314877	0.286153	-2.59678	pim-1 oncogene	13.5999	13.5395	13.4864
Plate 2 of 2.I12	Hs_PIM1_6	16219.1	15093.4	17022	0.0535007	0.0658494	-0.022083	0.0324224	-0.248103	pim-1 oncogene	13.9854	13.8816	14.0551
Plate 2 of 2.I19	Hs_PIM1_5	19070.6	17018.1	12101.1	-0.114738	-0.0548498	0.27694	0.0357839	-0.168488	pim-1 oncogene	14.2191	14.0548	13.5629
Plate 2 of 2.H11	Hs_PIM3_1	71.2664	13859.1	12162.2	1.00622	0.143246	0.273228	0.474232	-0.521717	pim-3 oncogene	6.15515	13.7586	13.5701
Plate 2 of 2.I15	Hs_PIM3_3	17418.7	13792.3	14133.2	-0.0172742	0.147438	0.153459	0.0945409	-0.576771	pim-3 oncogene	14.0883	13.7516	13.7868
Plate 2 of 2.L09	Hs_PIM3_7	16342.3	12710.6	18239	0.0462308	0.215268	-0.0960334	0.0551552	-0.271352	pim-3 oncogene	13.9963	13.6337	14.1547
Plate 2 of 2.N02	Hs_PIM3_5	13620.9	12208.4	10576.2	0.206796	0.246764	0.369608	0.274389	-1.68134	pim-3 oncogene	13.7335	13.5756	13.3685
Plate 2 of 2.B04	Hs_PLAU_7	29300.2	30054.2	29050.7	-0.718281	-0.872326	-0.753026	-0.781211	4.31546	plasminogen activator, urokinase	14.8386	14.8753	14.8263
Plate 2 of 2.F03	Hs_PLAU_6	18017.8	15039.9	10375.3	-0.0526234	0.0692008	0.381816	0.132798	-0.451538	plasminogen activator, urokinase	14.1371	13.8765	13.3409
Plate 2 of 2.H06	Hs_PLAU_11	11516.6	11637	3324.26	0.330952	0.282593	0.810281	0.474609	-0.852589	plasminogen activator, urokinase	13.4914	13.5064	11.6988
Plate 2 of 2.P18	Hs_PLAU_10	15514	14789.5	5595.85	0.0951035	0.0849035	0.672244	0.284084	-0.581747	plasminogen activator, urokinase	13.9213	13.8523	12.4501
Plate 2 of 2.A12	Hs_PDGFRA_7	17372.1	15318.8	18134.9	-0.0145262	0.0517117	-0.0897077	-0.0175074	0.105396	platelet-derived growth factor receptor, alpha polypeptide	14.0845	13.903	14.1465
Plate 2 of 2.C02	Hs_PDGFRA_11	18597.4	16957.5	19503.5	-0.0868168	-0.0510476	-0.172874	-0.103579	0.693974	platelet-derived growth factor receptor, alpha polypeptide	14.1828	14.0496	14.2514
Plate 2 of 2.D23	Hs_PDGFRA_6	15765.7	14783.2	16441.2	0.0802532	0.0853017	0.0132067	0.0595872	-0.467407	platelet-derived growth factor receptor, alpha polypeptide	13.9445	13.8517	14.005
Plate 2 of 2.J02	Hs_PDGFRA_2	16789.9	14839.1	12996.3	0.0198236	0.081797	0.222546	0.108056	-0.616831	platelet-derived growth factor receptor, alpha polypeptide	14.0353	13.8571	13.6658
Plate 2 of 2.C22	Hs_PLK1_4	11316.8	10756.4	10480	0.342735	0.337818	0.375452	0.352002	-3.38603	polo-like kinase 1	13.4662	13.3929	13.3553
Plate 2 of 2.J07	Hs_PLK1_7	15571.4	12136	12544.3	0.0917137	0.251299	0.250013	0.197675	-1.21443	polo-like kinase 1	13.9266	13.567	13.6147
Plate 2 of 2.N09	Hs_PLK1_11	11650.7	12536.8	15543.3	0.323039	0.226171	0.0677689	0.20566	-1.01471	polo-like kinase 1	13.5081	13.6139	13.924
Plate 2 of 2.O16	Hs_PLK1_6	15818.1	12629.3	8884.8	0.0771592	0.220368	0.472386	0.256638	-0.852359	polo-like kinase 1	13.9493	13.6245	13.1171
Plate 2 of 2.H13	Hs_PRKCN_1	19596.8	14018.2	17413.5	-0.14578	0.133271	-0.0458749	-0.0194613	0.0592642	protein kinase D3	14.2583	13.775	14.0879
Plate 2 of 2.L14	Hs_PRKD3_5	13114.2	11254.9	13212.1	0.236691	0.306557	0.209429	0.250892	-1.95661	protein kinase D3	13.6788	13.4583	13.6896
Plate 2 of 2.M03	Hs_PRKD3_11	11197.9	9853.89	11757.6	0.349754	0.394411	0.297818	0.347327	-2.80013	protein kinase D3	13.4509	13.2665	13.5213
Plate 2 of 2.O20	Hs_PRKD3_6	16771.9	17272.5	22413.5	0.0208876	-0.0708045	-0.349709	-0.133209	0.48095	protein kinase D3	14.0338	14.0762	14.4521
Plate 2 of 2.H22	Hs_PRPF4B_5	31.6859	9581.63	17596.1	1.00856	0.411484	-0.0569693	0.454358	-0.511981	PRP4 pre-mRNA processing factor 4 homolog B (yeast)	4.98577	13.2261	14.103
Plate 2 of 2.L16	Hs_PRPF4B_9	16582.7	12475.5	15108.6	0.0320513	0.230011	0.0941849	0.118749	-0.684804	PRP4 pre-mRNA processing factor 4 homolog B (yeast)	14.0174	13.6068	13.8831
Plate 2 of 2.L22	Hs_PRPF4B_8	17273.8	15731.2	20300.5	-0.00872765	0.0258537	-0.221309	-0.0680608	0.31179	PRP4 pre-mRNA processing factor 4 homolog B (yeast)	14.0763	13.9413	14.3092
Plate 2 of 2.M02	Hs_PRPF4B_10	15423.4	11344.1	14938.2	0.100449	0.300961	0.104543	0.168651	-0.879136	PRP4 pre-mRNA processing factor 4 homolog B (yeast)	13.9128	13.4697	13.8667
Plate 2 of 2.D15	Hs_PTK7_12	20140.8	16717.8	15924.4	-0.177875	-0.0360169	0.0446168	-0.0564251	0.28504	PTK7 protein tyrosine kinase 7	14.2978	14.0291	13.9589
Plate 2 of 2.E11	Hs_PTK7_14	18712.3	16681.8	13065.3	-0.0935956	-0.0337565	0.218354	0.030334	-0.160238	PTK7 protein tyrosine kinase 7	14.1917	14.026	13.6734
Plate 2 of 2.I24	Hs_PTK7_7	19280.3	19040.5	11847.1	-0.12711	-0.181672	0.292376	-0.00546861	-0.0515433	PTK7 protein tyrosine kinase 7	14.2348	14.2168	13.5322
Plate 2 of 2.N16	Hs_PTK7_13	16748.7	16719.1	12619.3	0.0222554	-0.0360977	0.245454	0.077204	-0.366678	PTK7 protein tyrosine kinase 7	14.0318	14.0292	13.6233
Plate 2 of 2.F05	Hs_PKLR_9	11142.2	10591	6277.59	0.353041	0.348189	0.630817	0.444016	-1.46434	pyruvate kinase, liver and RBC	13.4437	13.3705	12.616
Plate 2 of 2.H05	Hs_PKLR_7	14.1335	12.869	14176.2	1.00959	1.01153	0.150847	0.72399	-0.953097	pyruvate kinase, liver and RBC	3.82105	3.68583	13.7912
Plate 2 of 2.I06	Hs_PKLR_6	14212.9	13525.2	16320.5	0.17187	0.164187	0.0205435	0.118867	-0.763418	pyruvate kinase, liver and RBC	13.7949	13.7234	13.9944
Plate 2 of 2.L03	Hs_PKLR_8	9565.7	7647.98	11995.2	0.446052	0.53274	0.283375	0.420722	-1.90301	pyruvate kinase, liver and RBC	13.2237	12.9009	13.5502
Plate 2 of 2.D21	Hs_RIPK1_5	18781.5	18328.8	17112.3	-0.097681	-0.137041	-0.0275735	-0.0874318	0.602932	receptor (TNFRSF)-interacting serine-threonine kinase 1	14.197	14.1618	14.0627
Plate 2 of 2.E15	Hs_RIPK1_9	14695.6	12983.7	13081.6	0.14339	0.198142	0.217363	0.186299	-1.53205	receptor (TNFRSF)-interacting serine-threonine kinase 1	13.8431	13.6644	13.6752
Plate 2 of 2.G23	Hs_RIPK1_10	2512	25966.4	18845.6	0.86222	-0.615986	-0.132896	0.0377792	-0.270934	receptor (TNFRSF)-interacting serine-threonine kinase 1	11.2946	14.6644	14.2019
Plate 2 of 2.O19	Hs_RIPK1_6	20807.5	21158.1	9306.19	-0.217214	-0.314461	0.44678	-0.0282984	-0.0646153	receptor (TNFRSF)-interacting serine-threonine kinase 1	14.3448	14.3689	13.184
Plate 2 of 2.A06	Hs_ROR1_11	18011.3	18341.8	21256.5	-0.05224	-0.137858	-0.279398	-0.156499	0.820996	receptor tyrosine kinase-like orphan receptor 1	14.1366	14.1628	14.3756
Plate 2 of 2.K04	Hs_ROR1_5	12214.6	10882.4	9361.24	0.289767	0.329916	0.443435	0.354372	-2.2135	receptor tyrosine kinase-like orphan receptor 1	13.5763	13.4097	13.1925
Plate 2 of 2.K15	Hs_ROR1_10	22520.9	20365.3	26025.6	-0.318305	-0.264747	-0.569203	-0.384085	1.7053	receptor tyrosine kinase-like orphan receptor 1	14.459	14.3138	14.6676
Plate 2 of 2.M14	Hs_ROR1_6	15085.7	12250.8	16171.7	0.120371	0.244105	0.0295887	0.131355	-0.733434	receptor tyrosine kinase-like orphan receptor 1	13.8809	13.5806	13.9812
Plate 2 of 2.A14	Hs_ROR2_5	22003.6	21313.7	24757.3	-0.287782	-0.324221	-0.492131	-0.368045	1.99506	receptor tyrosine kinase-like orphan receptor 2	14.4255	14.3795	14.5956
Plate 2 of 2.E17	Hs_ROR2_11	14458.4	13828.9	12539.3	0.157381	0.145144	0.250317	0.184281	-1.35631	receptor tyrosine kinase-like orphan receptor 2	13.8196	13.7554	13.6142
Plate 2 of 2.K05	Hs_ROR2_10	13149.3	11124.8	16795.1	0.234617	0.314712	-0.00829393	0.180345	-0.765658	receptor tyrosine kinase-like orphan receptor 2	13.6827	13.4415	14.0358
Plate 2 of 2.M11	Hs_ROR2_6	14358.4	13410.7	12458	0.163284	0.171367	0.255253	0.196635	-1.50787	receptor tyrosine kinase-like orphan receptor 2	13.8096	13.7111	13.6048
Plate 2 of 2.D07	Hs_RPS6KA3_9	20446	18418.7	18588.3	-0.195882	-0.142679	-0.117259	-0.15194	1.09234	ribosomal protein S6 kinase, 90kDa, polypeptide 3	14.3195	14.1689	14.1821
Plate 2 of 2.G18	Hs_RPS6KA3_5	14153.4	13026.4	13350.3	0.175377	0.195468	0.20103	0.190625	-1.71289	ribosomal protein S6 kinase, 90kDa, polypeptide 3	13.7889	13.6691	13.7046
Plate 2 of 2.N06	Hs_RPS6KA3_6	12591.8	13415.7	9375.92	0.267514	0.171051	0.442542	0.293703	-1.28359	ribosomal protein S6 kinase, 90kDa, polypeptide 3	13.6202	13.7116	13.1947
Plate 2 of 2.N17	Hs_RPS6KA3_10	16483.7	16143.4	16410.4	0.0378929	3.68417e-10	0.0150805	0.0176578	-0.144678	ribosomal protein S6 kinase, 90kDa, polypeptide 3	14.0087	13.9787	14.0023
Plate 2 of 2.A15	Hs_RYK_14	17355.3	18076.3	18374.4	-0.013534	-0.121209	-0.104264	-0.0796689	0.542701	RYK receptor-like tyrosine kinase	14.0831	14.1418	14.1654
Plate 2 of 2.B05	Hs_RYK_11	16980.7	15912.8	16114	0.00856722	0.0144618	0.0330951	0.018708	-0.15424	RYK receptor-like tyrosine kinase	14.0516	13.9579	13.976
Plate 2 of 2.G12	Hs_RYK_12	10.3336	11995.2	15243.6	1.00982	0.260129	0.0859822	0.451976	-0.497292	RYK receptor-like tyrosine kinase	3.36927	13.5502	13.8959
Plate 2 of 2.O08	Hs_RYK_13	11399.9	10574.9	8206.88	0.337834	0.349195	0.513581	0.400203	-2.10181	RYK receptor-like tyrosine kinase	13.4767	13.3684	13.0026
Plate 2 of 2.B19	Hs_SNF1LK2_15	14740	12820.8	12939.8	0.140769	0.208359	0.225975	0.191701	-1.52957	salt-inducible kinase 2	13.8474	13.6462	13.6595
Plate 2 of 2.I07	Hs_SNF1LK2_11	13893.2	13534	11982.8	0.190729	0.163634	0.284132	0.212832	-1.51738	salt-inducible kinase 2	13.7621	13.7243	13.5487
Plate 2 of 2.L12	Hs_SNF1LK2_16	18110.1	15752.9	19336.7	-0.0580694	0.0244907	-0.162742	-0.0654401	0.370885	salt-inducible kinase 2	14.1445	13.9433	14.2391
Plate 2 of 2.N15	Hs_SNF1LK2_6	14187.6	14614.4	15885.9	0.173363	0.0958868	0.0469504	0.1054	-0.746414	salt-inducible kinase 2	13.7923	13.8351	13.9555
Plate 2 of 2.J12	Hs_STK16_3	14121.8	11824.7	14043.5	0.177241	0.270822	0.158911	0.202325	-1.46982	serine/threonine kinase 16	13.7856	13.5295	13.7776
Plate 2 of 2.L11	Hs_STK16_4	11290.8	9608.59	9526.5	0.344271	0.409793	0.433392	0.395819	-3.29077	serine/threonine kinase 16	13.4629	13.2301	13.2177
Plate 2 of 2.M12	Hs_STK16_12	10146.3	7617.73	9109.4	0.411796	0.534638	0.458738	0.46839	-3.3281	serine/threonine kinase 16	13.3087	12.8951	13.1531
Plate 2 of 2.O12	Hs_STK16_9	13974	13220.9	9937.38	0.185962	0.183268	0.408424	0.259218	-1.18939	serine/threonine kinase 16	13.7705	13.6905	13.2787
Plate 2 of 2.I23	Hs_STK25_7	17020.7	14244.5	16153.7	0.00620751	0.119082	0.0306798	0.0519898	-0.375928	serine/threonine kinase 25	14.055	13.7981	13.9796
Plate 2 of 2.N13	Hs_STK25_6	6713.9	6994.54	5075.15	0.614308	0.573717	0.703885	0.630637	-3.83671	serine/threonine kinase 25	12.7129	12.772	12.3092
Plate 2 of 2.O10	Hs_STK25_8	14943.3	11863.3	8321.08	0.128776	0.268403	0.506641	0.301274	-1.00479	serine/threonine kinase 25	13.8672	13.5342	13.0226
Plate 2 of 2.P15	Hs_STK25_5	12584.3	11304.4	11514.1	0.267957	0.303448	0.312614	0.294673	-2.71668	serine/threonine kinase 25	13.6193	13.4646	13.4911
Plate 2 of 2.C18	Hs_MGC4796_6	18052.9	17355.3	17166.6	-0.054694	-0.0759941	-0.0308696	-0.0538526	0.419976	serine/threonine kinase 40	14.1399	14.0831	14.0673
Plate 2 of 2.K10	Hs_MGC4796_5	17830.8	14559.8	12922.3	-0.0415891	0.0993063	0.227041	0.0949195	-0.479728	serine/threonine kinase 40	14.1221	13.8297	13.6576
Plate 2 of 2.K20	Hs_STK40_3	12594.3	10137.7	12463	0.267367	0.376613	0.25495	0.299643	-2.07708	serine/threonine kinase 40	13.6205	13.3074	13.6054
Plate 2 of 2.P05	Hs_MGC4796_4	13580.6	10991.2	14644.8	0.209174	0.323093	0.12237	0.218212	-1.23542	serine/threonine kinase 40	13.7293	13.4241	13.8381
Plate 2 of 2.B20	Hs_SBK1_5	12289.5	11525.2	12446.8	0.285351	0.289602	0.255937	0.276963	-2.57661	SH3-binding domain kinase 1	13.5851	13.4925	13.6035
Plate 2 of 2.D05	Hs_SBK1_3	8837.24	16499.1	17887.9	0.489031	-0.0223017	-0.0747033	0.130675	-0.359511	SH3-binding domain kinase 1	13.1094	14.0101	14.1267
Plate 2 of 2.I14	Hs_SBK1_2	11388.8	9276.84	9147.27	0.338492	0.430597	0.456437	0.408509	-2.99584	SH3-binding domain kinase 1	13.4753	13.1794	13.1591
Plate 2 of 2.N08	Hs_SBK1_1	16395	15608.5	11279.7	0.043124	0.033547	0.326859	0.13451	-0.553759	SH3-binding domain kinase 1	14.001	13.93	13.4614
Plate 2 of 2.B18	Hs_SHARPIN_5	13522.7	10478.8	12411.8	0.21259	0.355226	0.258062	0.275293	-1.84136	SHANK-associated RH domain interactor	13.7231	13.3552	13.5994
Plate 2 of 2.B21	Hs_SHARPIN_6	18103.6	16572.4	17280.3	-0.0576858	-0.026898	-0.0377797	-0.0407878	0.324345	SHANK-associated RH domain interactor	14.144	14.0165	14.0768
Plate 2 of 2.I18	Hs_Sharpin_2	18528.2	15928.2	16298.7	-0.0827368	0.0134984	0.0218697	-0.0157896	0.104115	SHANK-associated RH domain interactor	14.1774	13.9593	13.9925
Plate 2 of 2.N21	Hs_Sharpin_1	6886.08	6024.48	7512.49	0.60415	0.634548	0.555777	0.598158	-5.29498	SHANK-associated RH domain interactor	12.7495	12.5566	12.8751
Plate 2 of 2.D10	Hs_SPHK2_8	19212.1	16379.6	17622	-0.123087	-0.0148078	-0.0585441	-0.0654797	0.455634	sphingosine kinase 2	14.2297	13.9996	14.1051
Plate 2 of 2.H07	Hs_SPHK2_7	12250.8	12476.8	11697.9	0.287633	0.229933	0.301444	0.273003	-2.31754	sphingosine kinase 2	13.5806	13.607	13.514
Plate 2 of 2.I22	Hs_SPHK2_6	12158.5	11176.8	9526.5	0.293078	0.311451	0.433392	0.345974	-2.21612	sphingosine kinase 2	13.5697	13.4482	13.2177
Plate 2 of 2.K09	Hs_SPHK2_5	10767.5	9736.09	11980.3	0.375148	0.401797	0.284283	0.353743	-2.60009	sphingosine kinase 2	13.3944	13.2491	13.5484
Plate 1 of 2.N01	No_siRNA	14947.1	18671.8	17725.7	0.185331	-0.0533319	0.0398985	0.0572991	-0.331886	stimulated no siRNA	13.8676	14.1886	14.1136
Plate 1 of 2.N24	No_siRNA	21530.8	19913.9	18607.8	-0.179339	-0.124281	-0.00842949	-0.104017	0.66365	stimulated no siRNA	14.3941	14.2815	14.1836
Plate 1 of 2.O01	No_siRNA	16889.1	19281.6	18029.5	0.0777608	-0.0881648	0.0232536	0.0042832	-0.0443508	stimulated no siRNA	14.0438	14.2349	14.1381
Plate 1 of 2.O24	No_siRNA	19767.8	17723.1	6958.38	-0.0816838	0.000854215	0.629812	0.182994	-0.403386	stimulated no siRNA	14.2709	14.1133	12.7645
Plate 1 of 2.P01	No_siRNA	16374.4	16908.5	15635.3	0.10627	0.0473854	0.154427	0.102694	-0.844797	stimulated no siRNA	13.9992	14.0455	13.9325
Plate 1 of 2.P24	No_siRNA	18994.7	19808.6	16.6568	-0.0388643	-0.118263	1.01013	0.284334	-0.446105	stimulated no siRNA	14.2133	14.2738	4.05804
Plate 2 of 2.N01	No_siRNA	16788.6	17773.7	16818.3	0.0198996	-0.102232	-0.00970315	-0.0306787	0.201476	stimulated no siRNA	14.0352	14.1175	14.0377
Plate 2 of 2.N24	No_siRNA	17025.9	18248.1	17646.6	0.00590298	-0.131978	-0.0600405	-0.0620385	0.401603	stimulated no siRNA	14.0554	14.1555	14.1071
Plate 2 of 2.O01	No_siRNA	17616.8	14892.4	2672.67	-0.0289639	0.0784504	0.849875	0.299787	-0.478057	stimulated no siRNA	14.1047	13.8623	11.3841
Plate 2 of 2.O24	No_siRNA	17245.4	15502.5	6980.07	-0.0070499	0.0401931	0.58813	0.207091	-0.478305	stimulated no siRNA	14.0739	13.9202	12.769
Plate 2 of 2.P01	No_siRNA	15672.4	14808.6	17658.3	0.0857592	0.0837088	-0.0607494	0.0362396	-0.243224	stimulated no siRNA	13.9359	13.8541	14.1081
Plate 2 of 2.P24	No_siRNA	17248	17546.9	16528.7	-0.00720241	-0.0880068	0.00789524	-0.0291047	0.204102	stimulated no siRNA	14.0741	14.0989	14.0127
Plate 2 of 2.E22	Hs_TBK1_11	20659.1	20889.8	24272.3	-0.208456	-0.297636	-0.462658	-0.322917	1.61487	TANK-binding kinase 1	14.3345	14.3505	14.567
Plate 2 of 2.G20	Hs_TBK1_5	16057.6	12839.6	15677.5	0.0630327	0.207181	0.0596185	0.109944	-0.693513	TANK-binding kinase 1	13.971	13.6483	13.9364
Plate 2 of 2.H15	Hs_TBK1_7	16845.3	17325.6	19692.8	0.0165548	-0.0741287	-0.184377	-0.0806502	0.443249	TANK-binding kinase 1	14.0401	14.0806	14.2654
Plate 2 of 2.K21	Hs_TBK1_6	19786.2	17965.9	14425.5	-0.156956	-0.114281	0.135697	-0.0451804	0.155447	TANK-binding kinase 1	14.2722	14.133	13.8163
Plate 2 of 2.C15	Hs_MAP3K7IP2_5	7084.97	5504.98	5764.55	0.592415	0.667125	0.661993	0.640511	-5.5714	TGF-beta activated kinase 1/MAP3K7 binding protein 2	12.7905	12.4265	12.493
Plate 2 of 2.C19	Hs_MAP3K7IP2_9	8486.45	7082.56	9260.94	0.509728	0.568197	0.449529	0.509151	-3.68807	TGF-beta activated kinase 1/MAP3K7 binding protein 2	13.0509	12.7901	13.1769
Plate 2 of 2.D14	Hs_MAP3K7IP2_4	13308.9	11328	11864.5	0.225205	0.301971	0.291318	0.272831	-2.27313	TGF-beta activated kinase 1/MAP3K7 binding protein 2	13.7001	13.4676	13.5344
Plate 2 of 2.P08	Hs_MAP3K7IP2_6	8253.03	8458.47	6705.47	0.523499	0.481915	0.604816	0.536744	-3.67654	TGF-beta activated kinase 1/MAP3K7 binding protein 2	13.0107	13.0462	12.7111
Plate 2 of 2.A10	Hs_NYD-SP25_18	19803.3	18078.9	12210.9	-0.157966	-0.121372	0.270273	-0.00302176	-0.0509616	tumor protein D52-like 3	14.2735	14.142	13.5759
Plate 2 of 2.G17	Hs_TPD52L3_2	9537.52	21737.6	15039.9	0.447714	-0.350805	0.0983606	0.0650901	-0.229308	tumor protein D52-like 3	13.2194	14.4079	13.8765
Plate 2 of 2.H17	Hs_TPD52L3_1	9960.72	7824.77	22388	0.422746	0.521654	-0.34816	0.198747	-0.467407	tumor protein D52-like 3	13.282	12.9338	14.4504
Plate 2 of 2.M09	Hs_TPD52L3_3	16070.4	11628.3	15443.8	0.0622766	0.283139	0.0738185	0.139745	-0.700428	tumor protein D52-like 3	13.9721	13.5054	13.9147
Plate 2 of 2.B13	Hs_PTK9L_6	15213	15586.8	12777	0.112859	0.0349087	0.235872	0.12788	-0.737894	twinfilin, actin-binding protein, homolog 2 (Drosophila)	13.893	13.928	13.6413
Plate 2 of 2.D11	Hs_TWF2_1	21729.6	17915.2	18281.9	-0.271618	-0.111105	-0.0986441	-0.160456	0.923072	twinfilin, actin-binding protein, homolog 2 (Drosophila)	14.4074	14.1289	14.1581
Plate 2 of 2.H19	Hs_TWF2_2	5442.84	10807	16208.9	0.689301	0.334643	0.0273283	0.350424	-0.725161	twinfilin, actin-binding protein, homolog 2 (Drosophila)	12.4101	13.3997	13.9845
Plate 2 of 2.J20	Hs_PTK9L_5	20981.3	19903.4	19121.7	-0.227471	-0.235782	-0.149676	-0.20431	1.4104	twinfilin, actin-binding protein, homolog 2 (Drosophila)	14.3568	14.2807	14.2229
Plate 2 of 2.J01	Hs_TYRO3_2	19027.4	17399.3	12070	-0.112189	-0.0787523	0.278833	0.0292972	-0.14689	TYRO3 protein tyrosine kinase	14.2158	14.0867	13.5591
Plate 2 of 2.J03	Hs_TYRO3_5	17780.2	15761.9	15023.4	-0.0386032	0.0239294	0.0993655	0.0282306	-0.20038	TYRO3 protein tyrosine kinase	14.118	13.9441	13.8749
Plate 2 of 2.J13	Hs_TYRO3_3	13432.1	14934.4	15024.7	0.217936	0.07582	0.0992882	0.131015	-0.862232	TYRO3 protein tyrosine kinase	13.7134	13.8663	13.875
Plate 2 of 2.L23	Hs_TYRO3_6	19705.9	18664	13549.1	-0.15222	-0.158058	0.188951	-0.0404424	0.0938454	TYRO3 protein tyrosine kinase	14.2663	14.188	13.7259
Plate 2 of 2.F23	Hs_TYK2_8	29636.4	28377.8	26334.5	-0.738115	-0.767203	-0.587974	-0.697764	3.73796	tyrosine kinase 2	14.8551	14.7925	14.6847
Plate 2 of 2.G19	Hs_TYK2_7	11231.3	9562.03	20956.1	0.34778	0.412713	-0.261147	0.166449	-0.453708	tyrosine kinase 2	13.4552	13.2231	14.3551
Plate 2 of 2.I16	Hs_TYK2_6	17471.8	17175.6	19975.9	-0.0204051	-0.0647269	-0.201581	-0.0955709	0.55017	tyrosine kinase 2	14.0927	14.0681	14.286
Plate 2 of 2.K07	Hs_TYK2_5	19778.3	18738.4	23604.8	-0.15649	-0.162727	-0.422096	-0.247105	1.1298	tyrosine kinase 2	14.2716	14.1937	14.5268
Plate 2 of 2.E23	Hs_TIE1_5	17399.3	15584.2	19711.2	-0.0161291	0.0350688	-0.185496	-0.0555187	0.277071	tyrosine kinase with immunoglobulin-like and EGF-like domains 1	14.0867	13.9278	14.2667
Plate 2 of 2.H01	Hs_TIE1_1	6295.6	9484.86	20290	0.638988	0.417552	-0.220666	0.278624	-0.581044	tyrosine kinase with immunoglobulin-like and EGF-like domains 1	12.6201	13.2114	14.3085
Plate 2 of 2.J22	Hs_TIE1_3	18257.2	16683	14240.7	-0.0667444	-0.0338372	0.146927	0.0154486	-0.10408	tyrosine kinase with immunoglobulin-like and EGF-like domains 1	14.1562	14.0261	13.7977
Plate 2 of 2.K19	Hs_TIE1_2	14837.8	14552.2	16170.4	0.135	0.0997834	0.0296667	0.0881499	-0.65791	tyrosine kinase with immunoglobulin-like and EGF-like domains 1	13.857	13.829	13.9811
Plate 1 of 2.A01	unstimulated	243.829	232.971	195.512	0.999733	0.999862	1.00033	0.999975	-22.9132	unstimulated no siRNA	7.92972	7.86401	7.61112
Plate 1 of 2.A02	unstimulated	289.595	228.143	237.798	0.997198	1.00014	0.998015	0.99845	-23.4719	unstimulated no siRNA	8.17789	7.8338	7.89359
Plate 1 of 2.A23	unstimulated	156.727	168.862	170.075	1.00456	1.00352	1.00172	1.00327	-37.7588	unstimulated no siRNA	7.29211	7.3997	7.41003
Plate 1 of 2.A24	unstimulated	229.351	271.543	283.58	1.00053	0.997659	0.995506	0.9979	-23.6539	unstimulated no siRNA	7.84141	8.08504	8.14761
Plate 1 of 2.B01	unstimulated	242.623	293.204	187.039	0.9998	0.996422	1.0008	0.999006	-13.3794	unstimulated no siRNA	7.92257	8.19576	7.5472
Plate 1 of 2.B02	unstimulated	220.899	261.908	166.436	1.001	0.998209	1.00192	1.00038	-13.5677	unstimulated no siRNA	7.78724	8.03292	7.37883
Plate 1 of 2.B23	unstimulated	235.385	216.067	245.035	1.0002	1.00083	0.997618	0.999549	-36.9703	unstimulated no siRNA	7.87888	7.75533	7.93684
Plate 1 of 2.B24	unstimulated	279.97	176.136	207.607	0.997731	1.00311	0.999669	1.00017	-14.8539	unstimulated no siRNA	8.12913	7.46055	7.69771
Plate 2 of 2.A01	unstimulated	218.483	272.747	222.106	0.997537	0.995232	0.998788	0.997186	-18.9634	unstimulated no siRNA	7.77138	8.09142	7.79511
Plate 2 of 2.A02	unstimulated	171.287	182.195	282.377	1.00032	1.00091	0.995125	0.998786	-11.9691	unstimulated no siRNA	7.42028	7.50934	8.14148
Plate 2 of 2.A23	unstimulated	199.142	203.98	183.406	0.998678	0.999545	1.00114	0.999788	-29.9589	unstimulated no siRNA	7.63765	7.67228	7.5189
Plate 2 of 2.A24	unstimulated	174.924	139.713	185.828	1.00011	1.00357	1.00099	1.00156	-22.8941	unstimulated no siRNA	7.45059	7.12633	7.53783
Plate 2 of 2.B01	unstimulated	196.722	189.461	242.623	0.998821	1.00046	0.997541	0.998939	-21.4929	unstimulated no siRNA	7.62002	7.56575	7.92257
Plate 2 of 2.B02	unstimulated	164.01	218.483	218.483	1.00075	0.998635	0.999008	0.999465	-16.513	unstimulated no siRNA	7.35764	7.77138	7.77138
Plate 2 of 2.B23	unstimulated	149.439	106.803	179.772	1.00161	1.00564	1.00136	1.00287	-14.4255	unstimulated no siRNA	7.22342	6.73881	7.49002
Plate 2 of 2.B24	unstimulated	178.56	206.398	165.223	0.999893	0.999393	1.00224	1.00051	-21.7895	unstimulated no siRNA	7.48027	7.68928	7.36827
Plate 2 of 2.C08	Hs_UCK1_5	14914	14075.1	14417.9	0.130501	0.129706	0.136159	0.132122	-1.16296	uridine-cytidine kinase 1	13.8644	13.7809	13.8156
Plate 2 of 2.F17	Hs_UCK1_13	20180.3	17430.3	15723.5	-0.180211	-0.0806998	0.0568222	-0.0680297	0.330513	uridine-cytidine kinase 1	14.3007	14.0893	13.9406
Plate 2 of 2.I11	Hs_UCK1_6	17425.2	16011.4	13238.5	-0.017656	0.00827827	0.207826	0.0661496	-0.352813	uridine-cytidine kinase 1	14.0889	13.9668	13.6925
Plate 2 of 2.P12	Hs_UCK1_7	16460.5	14106.7	14196.4	0.0392578	0.127725	0.149618	0.105533	-0.773201	uridine-cytidine kinase 1	14.0067	13.7841	13.7932
Plate 2 of 2.G13	Hs_UCK2_8	15144.3	14324.2	13728	0.116916	0.114083	0.178082	0.13636	-1.10843	uridine-cytidine kinase 2	13.8865	13.8062	13.7448
Plate 2 of 2.H21	Hs_UCK2_6	18421.3	14926.7	18750.2	-0.0764284	0.0762983	-0.127098	-0.0424094	0.213245	uridine-cytidine kinase 2	14.1691	13.8656	14.1946
Plate 2 of 2.H23	Hs_UCK2_5	13683.9	13753.2	13305.1	0.203079	0.149889	0.20378	0.185583	-1.57544	uridine-cytidine kinase 2	13.7402	13.7475	13.6997
Plate 2 of 2.M23	Hs_UCK2_7	15668.5	12972.4	15197.8	0.0859854	0.19885	0.0887689	0.124535	-0.876261	uridine-cytidine kinase 2	13.9356	13.6632	13.8916
Plate 2 of 2.A20	Hs_AKT3_16	21172.7	17969.8	22559.9	-0.23876	-0.114526	-0.3586	-0.237295	1.20659	v-akt murine thymoma viral oncogene homolog 3 (protein kinase B, gamma)	14.3699	14.1333	14.4615
Plate 2 of 2.J08	Hs_AKT3_13	17508	14181.2	14986.5	-0.022544	0.123048	0.101607	0.0673702	-0.450517	v-akt murine thymoma viral oncogene homolog 3 (protein kinase B, gamma)	14.0957	13.7917	13.8714
Plate 2 of 2.P10	Hs_AKT3_12	16551.8	17575.4	16065.2	0.0338725	-0.0897939	0.0360549	-0.00662219	0.0328499	v-akt murine thymoma viral oncogene homolog 3 (protein kinase B, gamma)	14.0147	14.1013	13.9717
Plate 2 of 2.P17	Hs_AKT3_17	18321	18062	18364	-0.0705091	-0.120312	-0.10363	-0.0981506	0.747632	v-akt murine thymoma viral oncogene homolog 3 (protein kinase B, gamma)	14.1612	14.1407	14.1646
Plate 2 of 2.J23	Hs_ERBB4_6	16858.2	16152.4	14404	0.0157944	-0.000562884	0.137005	0.0507455	-0.341993	v-erb-a erythroblastic leukemia viral oncogene homolog 4 (avian)	14.0412	13.9795	13.8142
Plate 2 of 2.K12	Hs_ERBB4_1	14699.4	12184.7	13109.2	0.143166	0.24825	0.215685	0.202367	-1.54192	v-erb-a erythroblastic leukemia viral oncogene homolog 4 (avian)	13.8435	13.5728	13.6783
Plate 2 of 2.N19	Hs_ERBB4_10	13002.5	12949.9	14260.9	0.243279	0.200265	0.145697	0.196414	-1.53013	v-erb-a erythroblastic leukemia viral oncogene homolog 4 (avian)	13.6665	13.6607	13.7998
Plate 2 of 2.O06	Hs_ERBB4_5	9987.75	10294	6317.21	0.421151	0.366813	0.628409	0.472125	-1.77217	v-erb-a erythroblastic leukemia viral oncogene homolog 4 (avian)	13.2859	13.3295	12.6251
Plate 2 of 2.C23	Hs_ERBB2_19	10799.6	11505.4	10127.9	0.373253	0.290847	0.396849	0.35365	-2.71671	v-erb-b2 erythroblastic leukemia viral oncogene homolog 2, neuro/glioblastoma derived oncogene homolog (avian)	13.3987	13.49	13.306
Plate 2 of 2.D20	Hs_ERBB2_15	13697.7	13852.8	15456.6	0.202262	0.143641	0.0730431	0.139649	-0.98927	v-erb-b2 erythroblastic leukemia viral oncogene homolog 2, neuro/glioblastoma derived oncogene homolog (avian)	13.7417	13.7579	13.9159
Plate 2 of 2.E10	Hs_ERBB2_9	9733.64	7205.63	8432.93	0.436144	0.56048	0.499844	0.498823	-3.53751	v-erb-b2 erythroblastic leukemia viral oncogene homolog 2, neuro/glioblastoma derived oncogene homolog (avian)	13.2488	12.8149	13.0418
Plate 2 of 2.M06	Hs_ERBB2_14	36859.5	36123.8	38136.4	-1.16428	-1.25294	-1.30513	-1.24079	6.32764	v-erb-b2 erythroblastic leukemia viral oncogene homolog 2, neuro/glioblastoma derived oncogene homolog (avian)	15.1697	15.1407	15.2189
Plate 2 of 2.C16	Hs_ERBB3_6	18478.7	14886.1	16596.8	-0.0798128	0.0788489	0.00375313	0.000929745	-0.0188191	v-erb-b2 erythroblastic leukemia viral oncogene homolog 3 (avian)	14.1736	13.8617	14.0186
Plate 2 of 2.D03	Hs_ERBB3_5	39232.6	40273.2	36986.2	-1.30429	-1.51315	-1.23524	-1.35089	5.96279	v-erb-b2 erythroblastic leukemia viral oncogene homolog 3 (avian)	15.2598	15.2975	15.1747
Plate 2 of 2.E09	Hs_ERBB3_1	16404	15123.9	12023.9	0.0425935	0.0639337	0.281634	0.129387	-0.626782	v-erb-b2 erythroblastic leukemia viral oncogene homolog 3 (avian)	14.0018	13.8845	13.5536
Plate 2 of 2.N10	Hs_ERBB3_7	12705.6	12520.5	8404.96	0.260797	0.22719	0.501544	0.329844	-1.28903	v-erb-b2 erythroblastic leukemia viral oncogene homolog 3 (avian)	13.6332	13.612	13.037
Plate 2 of 2.D22	Hs_KIT_11	12506.8	9787.62	13484.9	0.27253	0.398566	0.192852	0.287983	-1.55836	v-kit Hardy-Zuckerman 4 feline sarcoma viral oncogene homolog	13.6104	13.2567	13.7191
Plate 2 of 2.G04	Hs_KIT_5	16544.1	10598.4	17826.9	0.0343277	0.347725	-0.0709957	0.103686	-0.374905	v-kit Hardy-Zuckerman 4 feline sarcoma viral oncogene homolog	14.014	13.3716	14.1218
Plate 2 of 2.G06	Hs_KIT_6	14533.2	14784.4	18784.1	0.152969	0.085222	-0.129163	0.0363429	-0.199885	v-kit Hardy-Zuckerman 4 feline sarcoma viral oncogene homolog	13.8271	13.8518	14.1972
Plate 2 of 2.K18	Hs_KIT_10	16180.6	14466	10083.6	0.0557712	0.105188	0.399539	0.186833	-0.680008	v-kit Hardy-Zuckerman 4 feline sarcoma viral oncogene homolog	13.982	13.8204	13.2997
Plate 2 of 2.A19	Hs_RAF1_5	18252	20056.3	12306.9	-0.0664372	-0.245371	0.264435	-0.0157911	-0.0206639	v-raf-1 murine leukemia viral oncogene homolog 1	14.1558	14.2918	13.5872
Plate 2 of 2.C06	Hs_RAF1_7	26551.5	26360.8	25218	-0.556107	-0.640717	-0.520128	-0.572317	3.45386	v-raf-1 murine leukemia viral oncogene homolog 1	14.6965	14.6861	14.6222
Plate 2 of 2.F18	Hs_RAF1_6	16146	14738.7	15236	0.0578142	0.0880884	0.0864467	0.0774498	-0.651733	v-raf-1 murine leukemia viral oncogene homolog 1	13.9789	13.8473	13.8952
Plate 2 of 2.P13	Hs_RAF1_8	16298.7	13772.1	14931.8	0.0488063	0.148703	0.104929	0.100813	-0.765142	v-raf-1 murine leukemia viral oncogene homolog 1	13.9925	13.7495	13.8661
Plate 2 of 2.B15	Hs_WNK4_2	29886.9	25249.5	25016.9	-0.752897	-0.571032	-0.507904	-0.610611	3.03937	WNK lysine deficient protein kinase 4	14.8672	14.624	14.6106
Plate 2 of 2.C09	Hs_WNK4_7	14696.8	13804.9	13898.3	0.143315	0.146647	0.167735	0.152566	-1.34298	WNK lysine deficient protein kinase 4	13.8432	13.7529	13.7626
Plate 2 of 2.F14	Hs_WNK4_3	14013.2	11894.4	13560.4	0.183653	0.266452	0.188263	0.212789	-1.68011	WNK lysine deficient protein kinase 4	13.7745	13.538	13.7271
Plate 2 of 2.O14	Hs_WNK4_5	18007.4	16934.3	10423.3	-0.05201	-0.0495919	0.378897	0.0924316	-0.314101	WNK lysine deficient protein kinase 4	14.1363	14.0477	13.3475
Plate 2 of 2.H14	Hs_YSK4_4	16169.1	14790.8	14006.8	0.0564523	0.0848238	0.161137	0.100804	-0.74781	YSK4 Sps1/Ste20-related kinase homolog (S. cerevisiae)	13.981	13.8524	13.7738
Plate 2 of 2.L15	Hs_YSK4_5	8369.7	7528.21	9260.94	0.516616	0.540251	0.449529	0.502132	-4.15539	YSK4 Sps1/Ste20-related kinase homolog (S. cerevisiae)	13.031	12.8781	13.1769
Plate 2 of 2.L21	Hs_YSK4_6	13282.5	11572.4	14953.4	0.226763	0.286643	0.103616	0.205674	-1.23983	YSK4 Sps1/Ste20-related kinase homolog (S. cerevisiae)	13.6972	13.4984	13.8682
Plate 2 of 2.O11	Hs_YSK4_3	13495	11623.3	6693.44	0.214224	0.28345	0.605547	0.36774	-1.04036	YSK4 Sps1/Ste20-related kinase homolog (S. cerevisiae)	13.7201	13.5047	12.7085
