# Supplementary material for: TLR-induced STK25 activation promotes IRF5-mediated inflammation
Source: Life Sci Alliance. 2025 Jul 10;8(9):e202503343. doi: 10.26508/lsa.202503343 (PMC12246392; doi:10.26508/lsa.202503343)
Supplement: Supplementary file 3 [file LSA-2025-03343_TableS2.xlsx]

## Sheet: 210728_MR_rep1
Query	Start	–	End	Observed	Mr(expt)	Mr(calc)	ppm	M	Score	Expect	Rank	U	Peptide
31909	1	–	13	469.917	1406.73	1406.73	-4.16	0	27	0.0028	1	U	-.MNQSIPVAPTPPR.R
31910	1	–	13	704.373	1406.73	1406.73	-2.45	0	54	8.2e-06	1	U	-.MNQSIPVAPTPPR.R
31912	1	–	13	704.373	1406.73	1406.73	-2.1	0	22	0.0087	1	U	-.MNQSIPVAPTPPR.R
31913	1	–	13	704.373	1406.73	1406.73	-2.1	0	51	1.5e-05	1	U	-.MNQSIPVAPTPPR.R
31914	1	–	13	469.918	1406.73	1406.73	-2.09	0	41	0.00017	1	U	-.MNQSIPVAPTPPR.R
31916	1	–	13	704.373	1406.73	1406.73	-1.93	0	26	0.0037	1	U	-.MNQSIPVAPTPPR.R
31918	1	–	13	704.373	1406.73	1406.73	-1.32	0	29	0.0017	1	U	-.MNQSIPVAPTPPR.R
31919	1	–	13	704.373	1406.73	1406.73	-1.32	0	62	1.7e-06	1	U	-.MNQSIPVAPTPPR.R
31920	1	–	13	704.373	1406.73	1406.73	-1.24	0	42	0.00011	1	U	-.MNQSIPVAPTPPR.R
31922	1	–	13	704.374	1406.73	1406.73	-1.15	0	32	0.00094	1	U	-.MNQSIPVAPTPPR.R
31923	1	–	13	704.374	1406.73	1406.73	-0.71	0	46	5e-05	1	U	-.MNQSIPVAPTPPR.R
31924	1	–	13	704.375	1406.74	1406.73	0.94	0	38	0.0003	1	U	-.MNQSIPVAPTPPR.R
31975	1	–	13	704.864	1407.71	1407.72	-3.66	0	40	0.00017	1	U	-.MNQSIPVAPTPPR.R
													+ Deamidated (NQ)
31976	1	–	13	704.864	1407.71	1407.72	-3.57	0	27	0.0029	1	U	-.MNQSIPVAPTPPR.R
													+ Deamidated (NQ)
31977	1	–	13	704.864	1407.71	1407.72	-3.4	0	53	9.9e-06	1	U	-.MNQSIPVAPTPPR.R
													+ Deamidated (NQ)
31978	1	–	13	704.864	1407.71	1407.72	-3.23	0	46	4.5e-05	1	U	-.MNQSIPVAPTPPR.R
													+ Deamidated (NQ)
31979	1	–	13	704.864	1407.71	1407.72	-2.71	0	30	0.0014	1	U	-.MNQSIPVAPTPPR.R
													+ Deamidated (NQ)
31981	1	–	13	704.865	1407.72	1407.72	-1.31	0	27	0.003	1	U	-.MNQSIPVAPTPPR.R
													+ Deamidated (NQ)
31983	1	–	13	704.866	1407.72	1407.72	-0.89	0	38	0.00027	1	U	-.MNQSIPVAPTPPR.R
													+ Deamidated (NQ)
31984	1	–	13	704.866	1407.72	1407.72	-0.8	0	22	0.008	1	U	-.MNQSIPVAPTPPR.R
													+ Deamidated (NQ)
32927	1	–	13	712.369	1422.72	1422.73	-3.65	0	24	0.0061	1	U	-.MNQSIPVAPTPPR.R
													+ Oxidation (M)
32929	1	–	13	475.249	1422.72	1422.73	-2.85	0	36	0.00039	1	U	-.MNQSIPVAPTPPR.R
													+ Oxidation (M)
32932	1	–	13	712.37	1422.73	1422.73	-2.11	0	83	1.8e-08	1	U	-.MNQSIPVAPTPPR.R
													+ Oxidation (M)
32934	1	–	13	712.37	1422.73	1422.73	-2.02	0	35	0.00054	1	U	-.MNQSIPVAPTPPR.R
													+ Oxidation (M)
32935	1	–	13	475.249	1422.73	1422.73	-2.01	0	36	0.0004	1	U	-.MNQSIPVAPTPPR.R
													+ Oxidation (M)
32937	1	–	13	712.37	1422.73	1422.73	-1.94	0	80	3.2e-08	1	U	-.MNQSIPVAPTPPR.R
													+ Oxidation (M)
32938	1	–	13	712.37	1422.73	1422.73	-1.86	0	50	2.1e-05	1	U	-.MNQSIPVAPTPPR.R
													+ Oxidation (M)
32939	1	–	13	712.37	1422.73	1422.73	-1.69	0	68	4.4e-07	1	U	-.MNQSIPVAPTPPR.R
													+ Oxidation (M)
32940	1	–	13	475.25	1422.73	1422.73	-1.37	0	42	0.00011	1	U	-.MNQSIPVAPTPPR.R
													+ Oxidation (M)
32941	1	–	13	712.371	1422.73	1422.73	-1.34	0	57	4.4e-06	1	U	-.MNQSIPVAPTPPR.R
													+ Oxidation (M)
32942	1	–	13	712.371	1422.73	1422.73	-1.34	0	82	2e-08	1	U	-.MNQSIPVAPTPPR.R
													+ Oxidation (M)
32946	1	–	13	475.25	1422.73	1422.73	-1.25	0	58	3.5e-06	1	U	-.MNQSIPVAPTPPR.R
													+ Oxidation (M)
32948	1	–	13	712.371	1422.73	1422.73	-0.83	0	41	0.00015	1	U	-.MNQSIPVAPTPPR.R
													+ Oxidation (M)
32949	1	–	13	475.25	1422.73	1422.73	-0.78	0	33	0.00085	1	U	-.MNQSIPVAPTPPR.R
													+ Oxidation (M)
32950	1	–	13	712.371	1422.73	1422.73	-0.73	0	69	3.7e-07	1	U	-.MNQSIPVAPTPPR.R
													+ Oxidation (M)
32951	1	–	13	712.371	1422.73	1422.73	-0.73	0	67	5.7e-07	1	U	-.MNQSIPVAPTPPR.R
													+ Oxidation (M)
32952	1	–	13	475.25	1422.73	1422.73	-0.66	0	23	0.0063	1	U	-.MNQSIPVAPTPPR.R
													+ Oxidation (M)
32955	1	–	13	712.371	1422.73	1422.73	-0.56	0	25	0.0044	1	U	-.MNQSIPVAPTPPR.R
													+ Oxidation (M)
32956	1	–	13	712.371	1422.73	1422.73	-0.39	0	53	1e-05	1	U	-.MNQSIPVAPTPPR.R
													+ Oxidation (M)
32958	1	–	13	712.372	1422.73	1422.73	-0.056	0	35	0.00058	1	U	-.MNQSIPVAPTPPR.R
													+ Oxidation (M)
32959	1	–	13	712.372	1422.73	1422.73	0.042	0	61	1.8e-06	1	U	-.MNQSIPVAPTPPR.R
													+ Oxidation (M)
32996	1	–	13	712.862	1423.71	1423.71	-2.97	0	60	2.4e-06	1	U	-.MNQSIPVAPTPPR.R
													+ Deamidated (NQ); Oxidation (M)
32999	1	–	13	712.863	1423.71	1423.71	-1.16	0	35	0.00058	1	U	-.MNQSIPVAPTPPR.R
													+ Deamidated (NQ); Oxidation (M)
33000	1	–	13	712.864	1423.71	1423.71	0.37	0	52	1.4e-05	1	U	-.MNQSIPVAPTPPR.R
													+ Deamidated (NQ); Oxidation (M)
25152	2	–	13	426.237	1275.69	1275.69	-2.4	0	25	0.005	1	U	M.NQSIPVAPTPPR.R
25153	2	–	13	638.853	1275.69	1275.69	-2.16	0	47	4.1e-05	1	U	M.NQSIPVAPTPPR.R
25155	2	–	13	638.853	1275.69	1275.69	-1.58	0	34	0.00068	1	U	M.NQSIPVAPTPPR.R
25156	2	–	13	638.853	1275.69	1275.69	-1.58	0	35	0.00049	1	U	M.NQSIPVAPTPPR.R
25157	2	–	13	638.853	1275.69	1275.69	-1.49	0	46	4.6e-05	1	U	M.NQSIPVAPTPPR.R
25158	2	–	13	638.853	1275.69	1275.69	-1.39	0	45	6e-05	1	U	M.NQSIPVAPTPPR.R
25159	2	–	13	638.853	1275.69	1275.69	-1.3	0	56	5.6e-06	1	U	M.NQSIPVAPTPPR.R
25160	2	–	13	638.853	1275.69	1275.69	-1.21	0	40	0.00018	1	U	M.NQSIPVAPTPPR.R
25161	2	–	13	426.238	1275.69	1275.69	-1.11	0	39	0.00023	1	U	M.NQSIPVAPTPPR.R
25162	2	–	13	638.853	1275.69	1275.69	-0.92	0	48	3.2e-05	1	U	M.NQSIPVAPTPPR.R
25163	2	–	13	426.238	1275.69	1275.69	-0.9	0	36	0.00039	1	U	M.NQSIPVAPTPPR.R
25166	2	–	13	638.854	1275.69	1275.69	-0.16	0	40	0.00018	1	U	M.NQSIPVAPTPPR.R
25170	2	–	13	638.855	1275.69	1275.69	0.8	0	26	0.0036	1	U	M.NQSIPVAPTPPR.R
25222	2	–	13	639.344	1276.67	1276.68	-3.88	0	37	0.00037	1	U	M.NQSIPVAPTPPR.R
													+ Deamidated (NQ)
25224	2	–	13	639.345	1276.67	1276.68	-1.96	0	31	0.0014	1	U	M.NQSIPVAPTPPR.R
													+ Deamidated (NQ)
25225	2	–	13	639.345	1276.68	1276.68	-1.49	0	47	3.9e-05	1	U	M.NQSIPVAPTPPR.R
													+ Deamidated (NQ)
25226	2	–	13	639.345	1276.68	1276.68	-1.31	0	57	4.9e-06	1	U	M.NQSIPVAPTPPR.R
													+ Deamidated (NQ)
25227	2	–	13	639.345	1276.68	1276.68	-1.31	0	40	0.00018	1	U	M.NQSIPVAPTPPR.R
													+ Deamidated (NQ)
67522	17	–	40	954.475	2860.4	2860.4	-0.19	0	66	6.9e-07	1	U	R.LKPWLVAQVNSCQYPGLQWVNGEK.K
67526	17	–	40	1431.7	2861.38	2861.39	-3.33	0	23	0.0071	1	U	R.LKPWLVAQVNSCQYPGLQWVNGEK.K
													+ Deamidated (NQ)
67527	17	–	40	954.801	2861.38	2861.39	-2.3	0	56	5.8e-06	1	U	R.LKPWLVAQVNSCQYPGLQWVNGEK.K
													+ Deamidated (NQ)
67529	17	–	40	954.802	2861.38	2861.39	-1.41	0	66	6.5e-07	1	U	R.LKPWLVAQVNSCQYPGLQWVNGEK.K
													+ Deamidated (NQ)
67531	17	–	40	954.802	2861.38	2861.39	-1.15	0	69	3.5e-07	1	U	R.LKPWLVAQVNSCQYPGLQWVNGEK.K
													+ Deamidated (NQ)
67533	17	–	40	954.802	2861.39	2861.39	-0.96	0	81	2.8e-08	1	U	R.LKPWLVAQVNSCQYPGLQWVNGEK.K
													+ Deamidated (NQ)
67534	17	–	40	954.802	2861.39	2861.39	-0.9	0	42	0.00013	1	U	R.LKPWLVAQVNSCQYPGLQWVNGEK.K
													+ Deamidated (NQ)
67537	17	–	40	954.804	2861.39	2861.39	0.38	0	25	0.0044	1	U	R.LKPWLVAQVNSCQYPGLQWVNGEK.K
													+ Deamidated (NQ)
67538	17	–	40	954.804	2861.39	2861.39	0.44	0	22	0.0088	1	U	R.LKPWLVAQVNSCQYPGLQWVNGEK.K
													+ Deamidated (NQ)
67539	17	–	40	954.804	2861.39	2861.39	0.77	0	35	0.00056	1	U	R.LKPWLVAQVNSCQYPGLQWVNGEK.K
													+ Deamidated (NQ)
67549	17	–	40	955.133	2862.38	2862.37	1.92	0	35	0.00052	1	U	R.LKPWLVAQVNSCQYPGLQWVNGEK.K
													+ 2 Deamidated (NQ)
20024	41	–	48	389.532	1165.58	1165.58	-1.98	1	28	0.0022	1	U	K.KLFCIPWR.H
20025	41	–	48	583.795	1165.58	1165.58	-1.8	1	47	0.0011	1	U	K.KLFCIPWR.H
20031	41	–	48	583.795	1165.58	1165.58	-1.06	1	30	0.0082	1	U	K.KLFCIPWR.H
13889	42	–	48	519.748	1037.48	1037.48	-1.91	0	37	0.00071	1	U	K.LFCIPWR.H
13891	42	–	48	519.748	1037.48	1037.48	-1.79	0	27	0.0032	1	U	K.LFCIPWR.H
13892	42	–	48	519.748	1037.48	1037.48	-1.68	0	25	0.0043	1	U	K.LFCIPWR.H
13893	42	–	48	519.748	1037.48	1037.48	-1.68	0	30	0.0026	1	U	K.LFCIPWR.H
32370	53	–	65	708.329	1414.64	1414.65	-3.3	0	48	3e-05	1	U	R.HGPSQDGDNTIFK.A
32371	53	–	65	708.329	1414.64	1414.65	-2.96	0	44	0.00013	1	U	R.HGPSQDGDNTIFK.A
32374	53	–	65	472.555	1414.64	1414.65	-2.13	0	52	1.4e-05	1	U	R.HGPSQDGDNTIFK.A
32376	53	–	65	472.555	1414.64	1414.65	-2.07	0	53	1e-05	1	U	R.HGPSQDGDNTIFK.A
32378	53	–	65	472.556	1414.64	1414.65	-2.01	0	43	8.5e-05	1	U	R.HGPSQDGDNTIFK.A
32379	53	–	65	472.556	1414.64	1414.65	-2.01	0	33	0.00082	1	U	R.HGPSQDGDNTIFK.A
32380	53	–	65	472.556	1414.64	1414.65	-2.01	0	49	2.8e-05	1	U	R.HGPSQDGDNTIFK.A
32381	53	–	65	472.556	1414.65	1414.65	-1.88	0	24	0.0058	1	U	R.HGPSQDGDNTIFK.A
32383	53	–	65	708.33	1414.65	1414.65	-1.85	0	61	1.8e-06	1	U	R.HGPSQDGDNTIFK.A
32385	53	–	65	472.556	1414.65	1414.65	-1.82	0	38	0.00025	1	U	R.HGPSQDGDNTIFK.A
32387	53	–	65	472.556	1414.65	1414.65	-1.75	0	58	3.5e-06	1	U	R.HGPSQDGDNTIFK.A
32389	53	–	65	708.33	1414.65	1414.65	-1.75	0	67	9.3e-07	1	U	R.HGPSQDGDNTIFK.A
32390	53	–	65	708.33	1414.65	1414.65	-1.58	0	54	9e-06	1	U	R.HGPSQDGDNTIFK.A
32391	53	–	65	472.556	1414.65	1414.65	-1.48	0	34	0.00063	1	U	R.HGPSQDGDNTIFK.A
32392	53	–	65	472.556	1414.65	1414.65	-1.48	0	33	0.00089	1	U	R.HGPSQDGDNTIFK.A
32393	53	–	65	708.33	1414.65	1414.65	-1.41	0	25	0.0042	1	U	R.HGPSQDGDNTIFK.A
32394	53	–	65	472.556	1414.65	1414.65	-1.35	0	65	8.3e-07	1	U	R.HGPSQDGDNTIFK.A
32395	53	–	65	472.556	1414.65	1414.65	-1.09	0	55	6.5e-06	1	U	R.HGPSQDGDNTIFK.A
32396	53	–	65	708.33	1414.65	1414.65	-1.07	0	28	0.0022	1	U	R.HGPSQDGDNTIFK.A
32398	53	–	65	472.556	1414.65	1414.65	-0.65	0	36	0.00043	1	U	R.HGPSQDGDNTIFK.A
32401	53	–	65	472.556	1414.65	1414.65	-0.37	0	39	0.00022	1	U	R.HGPSQDGDNTIFK.A
32511	53	–	65	708.821	1415.63	1415.63	-3.48	0	58	3.5e-06	1	U	R.HGPSQDGDNTIFK.A
													+ Deamidated (NQ)
32514	53	–	65	708.822	1415.63	1415.63	-1.84	0	50	0.00012	1	U	R.HGPSQDGDNTIFK.A
													+ Deamidated (NQ)
32515	53	–	65	708.822	1415.63	1415.63	-1.84	0	23	0.0076	1	U	R.HGPSQDGDNTIFK.A
													+ Deamidated (NQ)
32516	53	–	65	708.822	1415.63	1415.63	-1.58	0	25	0.0043	1	U	R.HGPSQDGDNTIFK.A
													+ Deamidated (NQ)
32519	53	–	65	708.824	1415.63	1415.63	0.75	0	47	4.2e-05	1	U	R.HGPSQDGDNTIFK.A
													+ Deamidated (NQ)
26165	74	–	85	647.792	1293.57	1293.57	-2.63	0	88	1.7e-08	1	U	K.YTEGVDEADPAK.W
26166	74	–	85	647.792	1293.57	1293.57	-2.53	0	104	5.5e-10	1	U	K.YTEGVDEADPAK.W
26169	74	–	85	647.792	1293.57	1293.57	-1.68	0	87	7.9e-09	1	U	K.YTEGVDEADPAK.W
26170	74	–	85	647.793	1293.57	1293.57	-1.59	0	39	0.00021	1	U	K.YTEGVDEADPAK.W
26172	74	–	85	647.793	1293.57	1293.57	-0.37	0	84	2e-08	1	U	K.YTEGVDEADPAK.W
6203	92	–	98	448.209	894.404	894.405	-1.76	1	35	0.0014	1	U	R.CALNKSR.D
24251	99	–	108	417.888	1250.64	1250.64	0.17	1	30	0.0016	1	U	R.DFRLIYDGPR.D
3186	102	–	108	417.229	832.443	832.444	-1.01	0	41	0.0016	1	U	R.LIYDGPR.D
3187	102	–	108	417.229	832.443	832.444	-1.01	0	43	0.0014	1	U	R.LIYDGPR.D
3188	102	–	108	417.229	832.443	832.444	-0.94	0	41	0.0017	1	U	R.LIYDGPR.D
3190	102	–	108	417.229	832.444	832.444	-0.87	0	30	0.0025	1	U	R.LIYDGPR.D
3193	102	–	108	417.229	832.444	832.444	-0.7	0	29	0.0039	1	U	R.LIYDGPR.D
3194	102	–	108	417.229	832.444	832.444	-0.55	0	48	0.00047	1	U	R.LIYDGPR.D
3195	102	–	108	417.229	832.444	832.444	-0.05	0	34	0.0083	1	U	R.LIYDGPR.D
3197	102	–	108	417.23	832.445	832.444	1.13	0	31	0.0047	1	U	R.LIYDGPR.D
10515	109	–	116	488.233	974.451	974.453	-2.41	0	26	0.0037	1	U	R.DMPPQPYK.I
10519	109	–	116	488.233	974.451	974.453	-2.23	0	24	0.0061	1	U	R.DMPPQPYK.I
10525	109	–	116	488.233	974.451	974.453	-2.04	0	22	0.0092	1	U	R.DMPPQPYK.I
10541	109	–	116	488.233	974.452	974.453	-1.55	0	25	0.0043	1	U	R.DMPPQPYK.I
10544	109	–	116	488.233	974.452	974.453	-1.49	0	34	0.00066	1	U	R.DMPPQPYK.I
10545	109	–	116	488.233	974.452	974.453	-1.49	0	24	0.0055	1	U	R.DMPPQPYK.I
10547	109	–	116	488.233	974.452	974.453	-1.43	0	24	0.0056	1	U	R.DMPPQPYK.I
10548	109	–	116	488.233	974.452	974.453	-1.37	0	34	0.00067	1	U	R.DMPPQPYK.I
10551	109	–	116	488.233	974.452	974.453	-1.28	0	30	0.0019	1	U	R.DMPPQPYK.I
10553	109	–	116	488.233	974.452	974.453	-1.22	0	22	0.0091	1	U	R.DMPPQPYK.I
10556	109	–	116	488.233	974.452	974.453	-1.04	0	22	0.0088	1	U	R.DMPPQPYK.I
10561	109	–	116	488.233	974.452	974.453	-0.73	0	25	0.0042	1	U	R.DMPPQPYK.I
11414	109	–	116	496.23	990.445	990.448	-2.74	0	24	0.006	1	U	R.DMPPQPYK.I
													+ Oxidation (M)
11415	109	–	116	496.23	990.446	990.448	-2.49	0	25	0.0046	1	U	R.DMPPQPYK.I
													+ Oxidation (M)
11422	109	–	116	496.23	990.446	990.448	-2.31	0	28	0.0024	1	U	R.DMPPQPYK.I
													+ Oxidation (M)
11427	109	–	116	496.23	990.446	990.448	-2.25	0	36	0.00041	1	U	R.DMPPQPYK.I
													+ Oxidation (M)
11432	109	–	116	496.23	990.446	990.448	-2.05	0	25	0.005	1	U	R.DMPPQPYK.I
													+ Oxidation (M)
11433	109	–	116	496.23	990.446	990.448	-2.05	0	36	0.0005	1	U	R.DMPPQPYK.I
													+ Oxidation (M)
11434	109	–	116	496.23	990.446	990.448	-2.05	0	28	0.0022	1	U	R.DMPPQPYK.I
													+ Oxidation (M)
11435	109	–	116	496.23	990.446	990.448	-1.93	0	26	0.0037	1	U	R.DMPPQPYK.I
													+ Oxidation (M)
11450	109	–	116	496.231	990.447	990.448	-1.51	0	27	0.003	1	U	R.DMPPQPYK.I
													+ Oxidation (M)
11455	109	–	116	496.231	990.447	990.448	-1.26	0	22	0.0096	1	U	R.DMPPQPYK.I
													+ Oxidation (M)
11456	109	–	116	496.231	990.447	990.448	-1.26	0	33	0.00088	1	U	R.DMPPQPYK.I
													+ Oxidation (M)
72627	117	–	152	1034.42	4133.66	4133.68	-3.79	0	51	1.6e-05	1	U	K.IYEVCSNGPAPTDSQPPEDYSFGAGEEEEEEEELQR.M
72629	117	–	152	1378.9	4133.67	4133.68	-2.3	0	60	2.4e-06	1	U	K.IYEVCSNGPAPTDSQPPEDYSFGAGEEEEEEEELQR.M
72633	117	–	152	1034.43	4133.68	4133.68	0.82	0	42	0.00081	1	U	K.IYEVCSNGPAPTDSQPPEDYSFGAGEEEEEEEELQR.M
72636	117	–	152	1034.67	4134.65	4134.66	-3.82	0	58	3.7e-06	1	U	K.IYEVCSNGPAPTDSQPPEDYSFGAGEEEEEEEELQR.M
													+ Deamidated (NQ)
72637	117	–	152	1379.23	4134.66	4134.66	-1.85	0	44	0.00012	1	U	K.IYEVCSNGPAPTDSQPPEDYSFGAGEEEEEEEELQR.M
													+ Deamidated (NQ)
72638	117	–	152	1379.23	4134.66	4134.66	-1.15	0	71	3e-07	1	U	K.IYEVCSNGPAPTDSQPPEDYSFGAGEEEEEEEELQR.M
													+ Deamidated (NQ)
72644	117	–	152	1379.56	4135.65	4135.65	0.71	0	60	9e-06	1	U	K.IYEVCSNGPAPTDSQPPEDYSFGAGEEEEEEEELQR.M
													+ 2 Deamidated (NQ)
28025	153	–	164	666.856	1331.7	1331.7	-2.74	0	69	3.4e-07	1	U	R.MLPSLSLTEDVK.W
28029	153	–	164	666.856	1331.7	1331.7	-1.91	0	48	3.1e-05	1	U	R.MLPSLSLTEDVK.W
28030	153	–	164	666.856	1331.7	1331.7	-1.72	0	38	0.0003	1	U	R.MLPSLSLTEDVK.W
28032	153	–	164	666.857	1331.7	1331.7	-1.36	0	85	1.1e-08	1	U	R.MLPSLSLTEDVK.W
28850	153	–	164	674.853	1347.69	1347.7	-3.55	0	51	1.8e-05	1	U	R.MLPSLSLTEDVK.W
													+ Oxidation (M)
28851	153	–	164	674.853	1347.69	1347.7	-2.74	0	23	0.0066	1	U	R.MLPSLSLTEDVK.W
													+ Oxidation (M)
28852	153	–	164	674.853	1347.69	1347.7	-2.65	0	80	8.1e-08	1	U	R.MLPSLSLTEDVK.W
													+ Oxidation (M)
28854	153	–	164	674.854	1347.69	1347.7	-2.1	0	76	1.8e-07	1	U	R.MLPSLSLTEDVK.W
													+ Oxidation (M)
28855	153	–	164	674.854	1347.69	1347.7	-1.92	0	24	0.006	1	U	R.MLPSLSLTEDVK.W
													+ Oxidation (M)
28857	153	–	164	674.854	1347.69	1347.7	-1.74	0	23	0.0072	1	U	R.MLPSLSLTEDVK.W
													+ Oxidation (M)
28858	153	–	164	674.854	1347.69	1347.7	-1.74	0	80	9.2e-08	1	U	R.MLPSLSLTEDVK.W
													+ Oxidation (M)
73578	165	–	211	1625.22	4872.63	4872.65	-3.68	0	22	0.0086	1	U	K.WPPTLQPPTLRPPTLQPPTLQPPVVLGPPAPDPSPLAPPPGNPAGFR.E
73589	165	–	211	1219.17	4872.64	4872.65	-2.14	0	33	0.00083	1	U	K.WPPTLQPPTLRPPTLQPPTLQPPVVLGPPAPDPSPLAPPPGNPAGFR.E
73591	165	–	211	1219.17	4872.64	4872.65	-1.85	0	34	0.00072	1	U	K.WPPTLQPPTLRPPTLQPPTLQPPVVLGPPAPDPSPLAPPPGNPAGFR.E
73592	165	–	211	1219.17	4872.64	4872.65	-1.85	0	26	0.0035	1	U	K.WPPTLQPPTLRPPTLQPPTLQPPVVLGPPAPDPSPLAPPPGNPAGFR.E
73597	165	–	211	1219.17	4872.64	4872.65	-1.74	0	56	5.8e-06	1	U	K.WPPTLQPPTLRPPTLQPPTLQPPVVLGPPAPDPSPLAPPPGNPAGFR.E
73598	165	–	211	1219.17	4872.64	4872.65	-1.74	0	31	0.0012	1	U	K.WPPTLQPPTLRPPTLQPPTLQPPVVLGPPAPDPSPLAPPPGNPAGFR.E
73599	165	–	211	1219.17	4872.64	4872.65	-1.74	0	24	0.006	1	U	K.WPPTLQPPTLRPPTLQPPTLQPPVVLGPPAPDPSPLAPPPGNPAGFR.E
73606	165	–	211	1219.17	4872.64	4872.65	-1.04	0	28	0.0026	1	U	K.WPPTLQPPTLRPPTLQPPTLQPPVVLGPPAPDPSPLAPPPGNPAGFR.E
73609	165	–	211	1219.17	4872.64	4872.65	-0.95	0	32	0.0009	1	U	K.WPPTLQPPTLRPPTLQPPTLQPPVVLGPPAPDPSPLAPPPGNPAGFR.E
73610	165	–	211	1625.22	4872.64	4872.65	-0.83	0	24	0.0061	1	U	K.WPPTLQPPTLRPPTLQPPTLQPPVVLGPPAPDPSPLAPPPGNPAGFR.E
73945	165	–	211	1239.17	4952.63	4952.61	4	0	26	0.004	1	U	K.WPPTLQPPTLRPPTLQPPTLQPPVVLGPPAPDPSPLAPPPGNPAGFR.E
													+ Phospho (ST)
24966	263	–	273	424.865	1271.57	1271.58	-2	0	55	7.3e-06	1	U	R.ALTISNPHGCR.L
24967	263	–	273	424.865	1271.57	1271.58	-1.86	0	42	0.00011	1	U	R.ALTISNPHGCR.L
24968	263	–	273	636.794	1271.57	1271.58	-1.83	0	76	6.8e-08	1	U	R.ALTISNPHGCR.L
24976	263	–	273	636.794	1271.57	1271.58	-0.5	0	54	7.9e-06	1	U	R.ALTISNPHGCR.L
24977	263	–	273	636.794	1271.57	1271.58	-0.5	0	62	1.5e-06	1	U	R.ALTISNPHGCR.L
24978	263	–	273	424.865	1271.57	1271.58	-0.35	0	39	0.00022	1	U	R.ALTISNPHGCR.L
29052	263	–	273	676.776	1351.54	1351.54	-2.73	0	43	9.5e-05	1	U	R.ALTISNPHGCR.L
													+ Phospho (ST)
29053	263	–	273	676.777	1351.54	1351.54	-2.01	0	34	0.00072	1	U	R.ALTISNPHGCR.L
													+ Phospho (ST)
68127	274	–	298	731.88	2923.49	2923.5	-2.73	0	34	0.00065	1	U	R.LFYSQLEATQEQVELFGPISLEQVR.F
68132	274	–	298	975.504	2923.49	2923.5	-2.02	0	27	0.003	1	U	R.LFYSQLEATQEQVELFGPISLEQVR.F
68134	274	–	298	975.504	2923.49	2923.5	-2.02	0	109	5.9e-11	1	U	R.LFYSQLEATQEQVELFGPISLEQVR.F
68136	274	–	298	731.88	2923.49	2923.5	-1.9	0	83	2.4e-08	1	U	R.LFYSQLEATQEQVELFGPISLEQVR.F
68142	274	–	298	975.505	2923.49	2923.5	-1.64	0	28	0.0022	1	U	R.LFYSQLEATQEQVELFGPISLEQVR.F
68145	274	–	298	731.88	2923.49	2923.5	-1.57	0	59	3.1e-06	1	U	R.LFYSQLEATQEQVELFGPISLEQVR.F
68147	274	–	298	1462.75	2923.49	2923.5	-1.52	0	51	2.2e-05	1	U	R.LFYSQLEATQEQVELFGPISLEQVR.F
68148	274	–	298	975.505	2923.49	2923.5	-1.4	0	59	3.3e-06	1	U	R.LFYSQLEATQEQVELFGPISLEQVR.F
68149	274	–	298	975.505	2923.49	2923.5	-1.34	0	55	7.4e-06	1	U	R.LFYSQLEATQEQVELFGPISLEQVR.F
68150	274	–	298	975.505	2923.49	2923.5	-1.34	0	98	7e-10	1	U	R.LFYSQLEATQEQVELFGPISLEQVR.F
68151	274	–	298	975.505	2923.49	2923.5	-1.27	0	41	0.00013	1	U	R.LFYSQLEATQEQVELFGPISLEQVR.F
68152	274	–	298	1462.75	2923.49	2923.5	-1.27	0	105	1.6e-10	1	U	R.LFYSQLEATQEQVELFGPISLEQVR.F
68156	274	–	298	975.505	2923.49	2923.5	-1.14	0	31	0.0012	1	U	R.LFYSQLEATQEQVELFGPISLEQVR.F
68158	274	–	298	975.505	2923.49	2923.5	-1.14	0	120	6e-12	1	U	R.LFYSQLEATQEQVELFGPISLEQVR.F
68162	274	–	298	1462.75	2923.49	2923.5	-0.6	0	53	9.7e-06	1	U	R.LFYSQLEATQEQVELFGPISLEQVR.F
68164	274	–	298	975.506	2923.5	2923.5	-0.27	0	22	0.0089	1	U	R.LFYSQLEATQEQVELFGPISLEQVR.F
68165	274	–	298	975.506	2923.5	2923.5	-0.15	0	32	0.001	1	U	R.LFYSQLEATQEQVELFGPISLEQVR.F
68166	274	–	298	975.506	2923.5	2923.5	0.11	0	22	0.0078	1	U	R.LFYSQLEATQEQVELFGPISLEQVR.F
68167	274	–	298	975.506	2923.5	2923.5	0.23	0	32	0.0011	1	U	R.LFYSQLEATQEQVELFGPISLEQVR.F
68168	274	–	298	975.506	2923.5	2923.5	0.3	0	24	0.0057	1	U	R.LFYSQLEATQEQVELFGPISLEQVR.F
68188	274	–	298	975.836	2924.49	2924.48	1.68	0	60	2.4e-06	1	U	R.LFYSQLEATQEQVELFGPISLEQVR.F
													+ Deamidated (NQ)
68192	274	–	298	1463.25	2924.49	2924.48	3.12	0	39	0.0002	1	U	R.LFYSQLEATQEQVELFGPISLEQVR.F
													+ Deamidated (NQ)
68196	274	–	298	975.838	2924.49	2924.48	4.12	0	33	0.00087	1	U	R.LFYSQLEATQEQVELFGPISLEQVR.F
													+ Deamidated (NQ)
68199	274	–	298	975.839	2924.49	2924.48	4.87	0	38	0.0003	1	U	R.LFYSQLEATQEQVELFGPISLEQVR.F
													+ Deamidated (NQ)
23440	299	–	309	616.295	1230.57	1230.58	-1.64	0	76	6.8e-08	1	U	R.FPSPEDIPSDK.Q
23442	299	–	309	616.295	1230.58	1230.58	-1.35	0	76	8.3e-08	1	U	R.FPSPEDIPSDK.Q
23444	299	–	309	616.295	1230.58	1230.58	-1.25	0	30	0.0015	1	U	R.FPSPEDIPSDK.Q
23448	299	–	309	616.295	1230.58	1230.58	-1.06	0	90	3.4e-09	1	U	R.FPSPEDIPSDK.Q
23449	299	–	309	616.295	1230.58	1230.58	-0.65	0	85	1.2e-08	1	U	R.FPSPEDIPSDK.Q
27092	299	–	309	656.282	1310.55	1310.54	4.59	0	54	8.5e-06	1	U	R.FPSPEDIPSDK.Q
													+ Phospho (ST)
37968	299	–	311	505.918	1514.73	1514.74	-2.33	1	42	0.00012	1	U	R.FPSPEDIPSDKQR.F
36926	312	–	323	748.888	1495.76	1495.77	-3.28	0	29	0.0032	1	U	R.FYTNQLLDVLDR.G
36927	312	–	323	748.889	1495.76	1495.77	-2.8	0	98	6.2e-10	1	U	R.FYTNQLLDVLDR.G
36928	312	–	323	748.889	1495.76	1495.77	-2.38	0	34	0.0006	1	U	R.FYTNQLLDVLDR.G
36930	312	–	323	748.889	1495.76	1495.77	-2.14	0	98	6.1e-10	1	U	R.FYTNQLLDVLDR.G
36932	312	–	323	748.889	1495.76	1495.77	-1.98	0	98	6.3e-10	1	U	R.FYTNQLLDVLDR.G
36933	312	–	323	499.595	1495.76	1495.77	-1.88	0	52	1.3e-05	1	U	R.FYTNQLLDVLDR.G
36934	312	–	323	748.889	1495.76	1495.77	-1.81	0	37	0.00038	1	U	R.FYTNQLLDVLDR.G
36935	312	–	323	748.889	1495.76	1495.77	-1.81	0	53	9.9e-06	1	U	R.FYTNQLLDVLDR.G
36943	312	–	323	748.89	1495.77	1495.77	-1.33	0	84	1.4e-08	1	U	R.FYTNQLLDVLDR.G
36948	312	–	323	748.89	1495.77	1495.77	-0.75	0	85	1.1e-08	1	U	R.FYTNQLLDVLDR.G
36952	312	–	323	748.892	1495.77	1495.77	1.28	0	23	0.0094	1	U	R.FYTNQLLDVLDR.G
37002	312	–	323	749.38	1496.75	1496.75	-3.68	0	79	4.2e-08	1	U	R.FYTNQLLDVLDR.G
													+ Deamidated (NQ)
37004	312	–	323	749.38	1496.75	1496.75	-3.36	0	98	6e-10	1	U	R.FYTNQLLDVLDR.G
													+ Deamidated (NQ)
37005	312	–	323	749.381	1496.75	1496.75	-2.71	0	84	1.2e-08	1	U	R.FYTNQLLDVLDR.G
													+ Deamidated (NQ)
37006	312	–	323	749.381	1496.75	1496.75	-2.63	0	68	4.1e-07	1	U	R.FYTNQLLDVLDR.G
													+ Deamidated (NQ)
37007	312	–	323	749.381	1496.75	1496.75	-2.63	0	78	4.5e-08	1	U	R.FYTNQLLDVLDR.G
													+ Deamidated (NQ)
37010	312	–	323	749.381	1496.75	1496.75	-1.81	0	39	0.00024	1	U	R.FYTNQLLDVLDR.G
													+ Deamidated (NQ)
37013	312	–	323	749.382	1496.75	1496.75	-1	0	85	1.1e-08	1	U	R.FYTNQLLDVLDR.G
													+ Deamidated (NQ)
40891	312	–	323	788.877	1575.74	1575.73	3.31	0	83	5e-07	1	U	R.FYTNQLLDVLDR.G
													+ Phospho (Y)
45750	324	–	338	567.66	1699.96	1699.96	-2.78	0	38	0.00034	1	U	R.GLILQLQGQDLYAIR.L
45753	324	–	338	850.986	1699.96	1699.96	-2.2	0	40	0.00018	1	U	R.GLILQLQGQDLYAIR.L
45755	324	–	338	567.66	1699.96	1699.96	-2.02	0	22	0.0078	1	U	R.GLILQLQGQDLYAIR.L
45756	324	–	338	850.987	1699.96	1699.96	-1.98	0	24	0.0051	1	U	R.GLILQLQGQDLYAIR.L
45758	324	–	338	850.987	1699.96	1699.96	-1.76	0	122	3.4e-12	1	U	R.GLILQLQGQDLYAIR.L
45763	324	–	338	850.987	1699.96	1699.96	-1.69	0	122	3.4e-12	1	U	R.GLILQLQGQDLYAIR.L
45766	324	–	338	850.987	1699.96	1699.96	-1.41	0	122	3.7e-12	1	U	R.GLILQLQGQDLYAIR.L
45767	324	–	338	850.987	1699.96	1699.96	-1.34	0	32	0.00098	1	U	R.GLILQLQGQDLYAIR.L
45772	324	–	338	850.987	1699.96	1699.96	-1.2	0	67	5e-07	1	U	R.GLILQLQGQDLYAIR.L
45774	324	–	338	567.661	1699.96	1699.96	-1.05	0	56	7.4e-06	1	U	R.GLILQLQGQDLYAIR.L
45775	324	–	338	567.661	1699.96	1699.96	-1.05	0	74	1.1e-07	1	U	R.GLILQLQGQDLYAIR.L
45778	324	–	338	850.987	1699.96	1699.96	-0.97	0	104	1.9e-10	1	U	R.GLILQLQGQDLYAIR.L
45781	324	–	338	850.988	1699.96	1699.96	-0.69	0	68	3.8e-07	1	U	R.GLILQLQGQDLYAIR.L
45784	324	–	338	850.988	1699.96	1699.96	-0.55	0	108	7.4e-11	1	U	R.GLILQLQGQDLYAIR.L
45785	324	–	338	850.988	1699.96	1699.96	-0.47	0	49	2.6e-05	1	U	R.GLILQLQGQDLYAIR.L
45818	324	–	338	567.988	1700.94	1700.95	-2.67	0	28	0.0024	1	U	R.GLILQLQGQDLYAIR.L
													+ Deamidated (NQ)
45819	324	–	338	567.988	1700.94	1700.95	-2.13	0	24	0.0089	1	U	R.GLILQLQGQDLYAIR.L
													+ Deamidated (NQ)
45821	324	–	338	851.48	1700.94	1700.95	-0.68	0	122	4e-12	1	U	R.GLILQLQGQDLYAIR.L
													+ Deamidated (NQ)
45822	324	–	338	851.48	1700.95	1700.95	-0.54	0	66	6.7e-07	1	U	R.GLILQLQGQDLYAIR.L
													+ Deamidated (NQ)
62318	344	–	363	793.99	2378.95	2378.95	-2.34	0	57	4.7e-06	1	U	K.VFWSGPCASAHDSCPNPIQR.E
62320	344	–	363	793.991	2378.95	2378.95	-1.72	0	35	0.00052	1	U	K.VFWSGPCASAHDSCPNPIQR.E
62321	344	–	363	793.991	2378.95	2378.95	-1.72	0	67	5.4e-07	1	U	K.VFWSGPCASAHDSCPNPIQR.E
62322	344	–	363	793.991	2378.95	2378.95	-1.65	0	87	7e-09	1	U	K.VFWSGPCASAHDSCPNPIQR.E
62324	344	–	363	1190.48	2378.95	2378.95	-0.77	0	26	0.0034	1	U	K.VFWSGPCASAHDSCPNPIQR.E
54401	369	–	384	664.369	1990.09	1990.09	-3.13	0	46	4.9e-05	1	U	K.LFSLEHFLNELILFQK.G
54402	369	–	384	996.052	1990.09	1990.09	-1.66	0	60	2.3e-06	1	U	K.LFSLEHFLNELILFQK.G
54425	369	–	384	996.543	1991.07	1991.08	-2.27	0	73	1.6e-07	1	U	K.LFSLEHFLNELILFQK.G
													+ Deamidated (NQ)
54428	369	–	384	664.699	1991.08	1991.08	-0.38	0	49	2.6e-05	1	U	K.LFSLEHFLNELILFQK.G
													+ Deamidated (NQ)
31162	412	–	424	465.299	1392.88	1392.88	-4.51	1	70	3.3e-07	1	U	K.KLITVQVVPVAAR.L
31163	412	–	424	465.3	1392.88	1392.88	-2.53	1	51	1.7e-05	1	U	K.KLITVQVVPVAAR.L
31164	412	–	424	697.446	1392.88	1392.88	-2.53	1	80	1.8e-08	1	U	K.KLITVQVVPVAAR.L
31169	412	–	424	697.447	1392.88	1392.88	-1.21	1	42	0.00012	1	U	K.KLITVQVVPVAAR.L
31229	412	–	424	465.629	1393.86	1393.87	-0.62	1	33	0.0013	1	U	K.KLITVQVVPVAAR.L
													+ Deamidated (NQ)
31230	412	–	424	697.941	1393.87	1393.87	0.98	1	50	2.4e-05	1	U	K.KLITVQVVPVAAR.L
													+ Deamidated (NQ)
24768	413	–	424	422.602	1264.78	1264.79	-2.18	0	59	5.9e-06	1	U	K.LITVQVVPVAAR.L
24769	413	–	424	633.399	1264.78	1264.79	-2.12	0	54	1.9e-05	1	U	K.LITVQVVPVAAR.L
24771	413	–	424	633.399	1264.78	1264.79	-1.93	0	32	0.0027	1	U	K.LITVQVVPVAAR.L
24772	413	–	424	422.602	1264.78	1264.79	-1.75	0	66	1.3e-06	1	U	K.LITVQVVPVAAR.L
24774	413	–	424	633.4	1264.78	1264.79	-1.54	0	74	1.8e-07	1	U	K.LITVQVVPVAAR.L
24778	413	–	424	633.4	1264.79	1264.79	-1.35	0	61	3.7e-06	1	U	K.LITVQVVPVAAR.L
24779	413	–	424	633.4	1264.79	1264.79	-0.67	0	47	0.0001	1	U	K.LITVQVVPVAAR.L
24780	413	–	424	633.4	1264.79	1264.79	-0.67	0	53	2.3e-05	1	U	K.LITVQVVPVAAR.L
24814	413	–	424	633.891	1265.77	1265.77	-3.08	0	27	0.0093	1	U	K.LITVQVVPVAAR.L
													+ Deamidated (NQ)
24815	413	–	424	633.891	1265.77	1265.77	-2.89	0	61	3.3e-06	1	U	K.LITVQVVPVAAR.L
													+ Deamidated (NQ)
24816	413	–	424	633.891	1265.77	1265.77	-2.11	0	62	2.2e-06	1	U	K.LITVQVVPVAAR.L
													+ Deamidated (NQ)
55672	425	–	442	1027.52	2053.02	2053.02	-1.48	0	52	1.3e-05	1	U	R.LLLEMFSGELSWSADSIR.L
55675	425	–	442	1027.52	2053.02	2053.02	-0.76	0	59	2.7e-06	1	U	R.LLLEMFSGELSWSADSIR.L
55676	425	–	442	1027.52	2053.02	2053.02	-0.4	0	39	0.00021	1	U	R.LLLEMFSGELSWSADSIR.L
55677	425	–	442	1027.52	2053.02	2053.02	-0.29	0	29	0.0019	1	U	R.LLLEMFSGELSWSADSIR.L
55951	425	–	442	1035.51	2069	2069.01	-4.67	0	40	0.00017	1	U	R.LLLEMFSGELSWSADSIR.L
													+ Oxidation (M)
55952	425	–	442	1035.51	2069.01	2069.01	-4.08	0	38	0.00028	1	U	R.LLLEMFSGELSWSADSIR.L
													+ Oxidation (M)
55958	425	–	442	1035.51	2069.01	2069.01	-2.31	0	61	1.7e-06	1	U	R.LLLEMFSGELSWSADSIR.L
													+ Oxidation (M)
55965	425	–	442	690.677	2069.01	2069.01	-1.93	0	28	0.0022	1	U	R.LLLEMFSGELSWSADSIR.L
													+ Oxidation (M)
55966	425	–	442	690.677	2069.01	2069.01	-1.76	0	35	0.00071	1	U	R.LLLEMFSGELSWSADSIR.L
													+ Oxidation (M)
55967	425	–	442	1035.51	2069.01	2069.01	-1.72	0	74	1.3e-07	1	U	R.LLLEMFSGELSWSADSIR.L
													+ Oxidation (M)
55971	425	–	442	1035.51	2069.01	2069.01	-1.25	0	78	4.4e-08	1	U	R.LLLEMFSGELSWSADSIR.L
													+ Oxidation (M)
55972	425	–	442	1035.51	2069.01	2069.01	-1.25	0	117	1e-11	1	U	R.LLLEMFSGELSWSADSIR.L
													+ Oxidation (M)
55977	425	–	442	1035.51	2069.01	2069.01	-0.89	0	31	0.0011	1	U	R.LLLEMFSGELSWSADSIR.L
													+ Oxidation (M)
55979	425	–	442	1035.51	2069.01	2069.01	-0.89	0	117	9.8e-12	1	U	R.LLLEMFSGELSWSADSIR.L
													+ Oxidation (M)
55981	425	–	442	690.678	2069.01	2069.01	-0.52	0	24	0.0055	1	U	R.LLLEMFSGELSWSADSIR.L
													+ Oxidation (M)
55988	425	–	442	1035.51	2069.01	2069.01	0.4	0	39	0.00042	1	U	R.LLLEMFSGELSWSADSIR.L
													+ Oxidation (M)
13325	443	–	451	514.292	1026.57	1026.57	-2.06	0	65	3.9e-06	1	U	R.LQISNPDLK.D
13329	443	–	451	514.292	1026.57	1026.57	-1.94	0	27	0.0029	1	U	R.LQISNPDLK.D
13330	443	–	451	514.292	1026.57	1026.57	-1.7	0	36	0.0004	1	U	R.LQISNPDLK.D
13332	443	–	451	514.292	1026.57	1026.57	-1.47	0	35	0.00053	1	U	R.LQISNPDLK.D
13333	443	–	451	514.292	1026.57	1026.57	-1.35	0	50	8.9e-05	1	U	R.LQISNPDLK.D
13334	443	–	451	514.292	1026.57	1026.57	-1.35	0	66	3.6e-06	1	U	R.LQISNPDLK.D
13335	443	–	451	514.292	1026.57	1026.57	-1.1	0	63	4.7e-06	1	U	R.LQISNPDLK.D
13336	443	–	451	514.292	1026.57	1026.57	-1.1	0	61	5.7e-06	1	U	R.LQISNPDLK.D
13382	443	–	451	514.784	1027.55	1027.55	-2.3	0	68	3.2e-06	1	U	R.LQISNPDLK.D
													+ Deamidated (NQ)
13383	443	–	451	514.784	1027.55	1027.55	-2.3	0	71	1.9e-06	1	U	R.LQISNPDLK.D
													+ Deamidated (NQ)
13384	443	–	451	514.784	1027.55	1027.55	-1.95	0	76	6.2e-07	1	U	R.LQISNPDLK.D
													+ Deamidated (NQ)
13386	443	–	451	514.784	1027.55	1027.55	-1.71	0	53	2.8e-05	1	U	R.LQISNPDLK.D
													+ Deamidated (NQ)
26441	443	–	453	649.856	1297.7	1297.7	-1.34	1	36	0.00044	1	U	R.LQISNPDLKDR.M
26442	443	–	453	433.573	1297.7	1297.7	-1.05	1	27	0.0028	1	U	R.LQISNPDLKDR.M
994	454	–	459	391.198	780.382	780.384	-2.43	0	30	0.005	1	U	R.MVEQFK.E
995	454	–	459	391.198	780.382	780.384	-2.35	0	42	0.00099	1	U	R.MVEQFK.E
1044	454	–	459	391.691	781.367	781.368	-0.93	0	27	0.007	1	U	R.MVEQFK.E
													+ Deamidated (NQ)
1668	454	–	459	399.196	796.378	796.379	-1.83	0	27	0.0069	1	U	R.MVEQFK.E
													+ Oxidation (M)
1674	454	–	459	399.196	796.378	796.379	-1.2	0	24	0.0061	1	U	R.MVEQFK.E
													+ Oxidation (M)
34786	460	–	470	731.369	1460.72	1460.73	-2.51	0	23	0.0075	1	U	K.ELHHIWQSQQR.L
34791	460	–	470	487.915	1460.72	1460.73	-2.36	0	25	0.0044	1	U	K.ELHHIWQSQQR.L
34793	460	–	470	731.369	1460.72	1460.73	-2.35	0	46	4.7e-05	1	U	K.ELHHIWQSQQR.L
34795	460	–	470	731.369	1460.72	1460.73	-2.19	0	46	4.7e-05	1	U	K.ELHHIWQSQQR.L
34813	460	–	470	731.37	1460.73	1460.73	-0.76	0	32	0.001	1	U	K.ELHHIWQSQQR.L
34850	460	–	470	488.243	1461.71	1461.71	-1.97	0	25	0.0046	1	U	K.ELHHIWQSQQR.L
													+ Deamidated (NQ)
34854	460	–	470	731.863	1461.71	1461.71	-0.18	0	27	0.0037	1	U	K.ELHHIWQSQQR.L
													+ Deamidated (NQ)

## Sheet: 210728_MR_rep2
Query	Start	–	End	Observed	Mr(expt)	Mr(calc)	ppm	M	Score	Expect	Rank	U	Peptide
33827	1	–	13	704.372	1406.73	1406.73	-2.97	0	26	0.004	1	U	-.MNQSIPVAPTPPR.R
33828	1	–	13	469.917	1406.73	1406.73	-2.67	0	26	0.0089	1	U	-.MNQSIPVAPTPPR.R
33829	1	–	13	704.373	1406.73	1406.73	-2.36	0	53	1.1e-05	1	U	-.MNQSIPVAPTPPR.R
33833	1	–	13	469.918	1406.73	1406.73	-1.9	0	27	0.0028	1	U	-.MNQSIPVAPTPPR.R
33835	1	–	13	704.373	1406.73	1406.73	-1.66	0	32	0.001	1	U	-.MNQSIPVAPTPPR.R
33837	1	–	13	704.373	1406.73	1406.73	-1.58	0	23	0.0066	1	U	-.MNQSIPVAPTPPR.R
33838	1	–	13	704.373	1406.73	1406.73	-1.49	0	35	0.00053	1	U	-.MNQSIPVAPTPPR.R
33840	1	–	13	704.373	1406.73	1406.73	-1.41	0	61	1.9e-06	1	U	-.MNQSIPVAPTPPR.R
33884	1	–	13	704.864	1407.71	1407.72	-3.15	0	37	0.00038	1	U	-.MNQSIPVAPTPPR.R
													+ Deamidated (NQ)
33885	1	–	13	704.864	1407.71	1407.72	-2.96	0	46	5.3e-05	1	U	-.MNQSIPVAPTPPR.R
													+ Deamidated (NQ)
33886	1	–	13	704.864	1407.71	1407.72	-2.71	0	37	0.00036	1	U	-.MNQSIPVAPTPPR.R
													+ Deamidated (NQ)
34867	1	–	13	475.249	1422.73	1422.73	-2.66	0	24	0.0056	1	U	-.MNQSIPVAPTPPR.R
													+ Oxidation (M)
34869	1	–	13	475.249	1422.73	1422.73	-2.13	0	33	0.00086	1	U	-.MNQSIPVAPTPPR.R
													+ Oxidation (M)
34873	1	–	13	712.37	1422.73	1422.73	-1.94	0	29	0.0021	1	U	-.MNQSIPVAPTPPR.R
													+ Oxidation (M)
34876	1	–	13	712.37	1422.73	1422.73	-1.86	0	22	0.0092	1	U	-.MNQSIPVAPTPPR.R
													+ Oxidation (M)
34878	1	–	13	712.37	1422.73	1422.73	-1.77	0	33	0.00076	1	U	-.MNQSIPVAPTPPR.R
													+ Oxidation (M)
34879	1	–	13	475.249	1422.73	1422.73	-1.69	0	49	2.4e-05	1	U	-.MNQSIPVAPTPPR.R
													+ Oxidation (M)
34880	1	–	13	475.25	1422.73	1422.73	-1.63	0	31	0.0013	1	U	-.MNQSIPVAPTPPR.R
													+ Oxidation (M)
34883	1	–	13	712.371	1422.73	1422.73	-1.42	0	68	4e-07	1	U	-.MNQSIPVAPTPPR.R
													+ Oxidation (M)
34884	1	–	13	712.371	1422.73	1422.73	-1.34	0	39	0.00022	1	U	-.MNQSIPVAPTPPR.R
													+ Oxidation (M)
34885	1	–	13	712.371	1422.73	1422.73	-1.25	0	28	0.0023	1	U	-.MNQSIPVAPTPPR.R
													+ Oxidation (M)
34887	1	–	13	712.371	1422.73	1422.73	-1.17	0	54	7.9e-06	1	U	-.MNQSIPVAPTPPR.R
													+ Oxidation (M)
34888	1	–	13	712.371	1422.73	1422.73	-1.08	0	66	6.8e-07	1	U	-.MNQSIPVAPTPPR.R
													+ Oxidation (M)
34890	1	–	13	475.25	1422.73	1422.73	-0.97	0	64	9.5e-07	1	U	-.MNQSIPVAPTPPR.R
													+ Oxidation (M)
34894	1	–	13	712.371	1422.73	1422.73	-0.31	0	59	3e-06	1	U	-.MNQSIPVAPTPPR.R
													+ Oxidation (M)
34895	1	–	13	712.372	1422.73	1422.73	-0.22	0	35	0.00054	1	U	-.MNQSIPVAPTPPR.R
													+ Oxidation (M)
34936	1	–	13	712.861	1423.71	1423.71	-3.83	0	46	5.4e-05	1	U	-.MNQSIPVAPTPPR.R
													+ Deamidated (NQ); Oxidation (M)
34937	1	–	13	712.862	1423.71	1423.71	-2.7	0	42	0.00011	1	U	-.MNQSIPVAPTPPR.R
													+ Deamidated (NQ); Oxidation (M)
34942	1	–	13	712.862	1423.71	1423.71	-1.76	0	52	1.3e-05	1	U	-.MNQSIPVAPTPPR.R
													+ Deamidated (NQ); Oxidation (M)
34943	1	–	13	712.863	1423.71	1423.71	-1.51	0	32	0.00095	1	U	-.MNQSIPVAPTPPR.R
													+ Deamidated (NQ); Oxidation (M)
34947	1	–	13	712.863	1423.71	1423.71	-0.82	0	46	5.3e-05	1	U	-.MNQSIPVAPTPPR.R
													+ Deamidated (NQ); Oxidation (M)
34948	1	–	13	712.863	1423.71	1423.71	-0.57	0	36	0.00043	1	U	-.MNQSIPVAPTPPR.R
													+ Deamidated (NQ); Oxidation (M)
34949	1	–	13	712.864	1423.71	1423.71	0.12	0	38	0.00029	1	U	-.MNQSIPVAPTPPR.R
													+ Deamidated (NQ); Oxidation (M)
27013	2	–	13	638.853	1275.69	1275.69	-1.68	0	33	0.00088	1	U	M.NQSIPVAPTPPR.R
27014	2	–	13	638.853	1275.69	1275.69	-1.49	0	47	3.9e-05	1	U	M.NQSIPVAPTPPR.R
27015	2	–	13	638.853	1275.69	1275.69	-1.39	0	32	0.0011	1	U	M.NQSIPVAPTPPR.R
27016	2	–	13	426.238	1275.69	1275.69	-1.25	0	34	0.00058	1	U	M.NQSIPVAPTPPR.R
27017	2	–	13	638.853	1275.69	1275.69	-1.21	0	46	4.9e-05	1	U	M.NQSIPVAPTPPR.R
27018	2	–	13	638.853	1275.69	1275.69	-1.21	0	47	4.2e-05	1	U	M.NQSIPVAPTPPR.R
27021	2	–	13	638.854	1275.69	1275.69	-0.81	0	47	4e-05	1	U	M.NQSIPVAPTPPR.R
27022	2	–	13	638.854	1275.69	1275.69	-0.81	0	32	0.0011	1	U	M.NQSIPVAPTPPR.R
27023	2	–	13	638.854	1275.69	1275.69	-0.63	0	54	9.2e-06	1	U	M.NQSIPVAPTPPR.R
27024	2	–	13	638.854	1275.69	1275.69	-0.34	0	40	0.00018	1	U	M.NQSIPVAPTPPR.R
27073	2	–	13	639.344	1276.67	1276.68	-3.31	0	23	0.0068	1	U	M.NQSIPVAPTPPR.R
													+ Deamidated (NQ)
27074	2	–	13	639.344	1276.67	1276.68	-3.01	0	53	1.1e-05	1	U	M.NQSIPVAPTPPR.R
													+ Deamidated (NQ)
27075	2	–	13	639.344	1276.67	1276.68	-2.73	0	41	0.00013	1	U	M.NQSIPVAPTPPR.R
													+ Deamidated (NQ)
27077	2	–	13	639.345	1276.67	1276.68	-2.45	0	61	2.1e-06	1	U	M.NQSIPVAPTPPR.R
													+ Deamidated (NQ)
27078	2	–	13	639.345	1276.67	1276.68	-2.36	0	42	0.00011	1	U	M.NQSIPVAPTPPR.R
													+ Deamidated (NQ)
27079	2	–	13	639.345	1276.67	1276.68	-2.15	0	48	3.1e-05	1	U	M.NQSIPVAPTPPR.R
													+ Deamidated (NQ)
27083	2	–	13	639.346	1276.68	1276.68	0.041	0	29	0.0019	1	U	M.NQSIPVAPTPPR.R
													+ Deamidated (NQ)
68432	17	–	40	954.475	2860.4	2860.4	-0.52	0	49	2.7e-05	1	U	R.LKPWLVAQVNSCQYPGLQWVNGEK.K
68437	17	–	40	954.801	2861.38	2861.39	-2.3	0	52	1.5e-05	1	U	R.LKPWLVAQVNSCQYPGLQWVNGEK.K
													+ Deamidated (NQ)
68438	17	–	40	954.801	2861.38	2861.39	-2.24	0	47	3.9e-05	1	U	R.LKPWLVAQVNSCQYPGLQWVNGEK.K
													+ Deamidated (NQ)
68440	17	–	40	954.802	2861.38	2861.39	-1.6	0	23	0.0079	1	U	R.LKPWLVAQVNSCQYPGLQWVNGEK.K
													+ Deamidated (NQ)
68441	17	–	40	954.802	2861.38	2861.39	-1.47	0	86	8.9e-09	1	U	R.LKPWLVAQVNSCQYPGLQWVNGEK.K
													+ Deamidated (NQ)
68442	17	–	40	954.806	2861.4	2861.39	2.81	0	47	4.1e-05	1	U	R.LKPWLVAQVNSCQYPGLQWVNGEK.K
													+ Deamidated (NQ)
68451	17	–	40	955.133	2862.38	2862.37	1.66	0	36	0.00042	1	U	R.LKPWLVAQVNSCQYPGLQWVNGEK.K
													+ 2 Deamidated (NQ)
68453	17	–	40	955.133	2862.38	2862.37	1.98	0	34	0.00064	1	U	R.LKPWLVAQVNSCQYPGLQWVNGEK.K
													+ 2 Deamidated (NQ)
68457	17	–	40	955.135	2862.38	2862.37	3.65	0	26	0.0036	1	U	R.LKPWLVAQVNSCQYPGLQWVNGEK.K
													+ 2 Deamidated (NQ)
68458	17	–	40	955.135	2862.38	2862.37	3.9	0	47	3.5e-05	1	U	R.LKPWLVAQVNSCQYPGLQWVNGEK.K
													+ 2 Deamidated (NQ)
21902	41	–	48	389.533	1165.58	1165.58	-1.44	1	29	0.0061	1	U	K.KLFCIPWR.H
15219	42	–	48	519.748	1037.48	1037.48	-1.44	0	30	0.0027	1	U	K.LFCIPWR.H
15220	42	–	48	519.748	1037.48	1037.48	-0.96	0	37	0.00071	1	U	K.LFCIPWR.H
34277	53	–	65	472.555	1414.64	1414.65	-2.26	0	66	7e-07	1	U	R.HGPSQDGDNTIFK.A
34279	53	–	65	708.33	1414.64	1414.65	-2.02	0	31	0.0013	1	U	R.HGPSQDGDNTIFK.A
34282	53	–	65	472.556	1414.65	1414.65	-1.88	0	50	1.9e-05	1	U	R.HGPSQDGDNTIFK.A
34283	53	–	65	472.556	1414.65	1414.65	-1.75	0	44	7.7e-05	1	U	R.HGPSQDGDNTIFK.A
34284	53	–	65	472.556	1414.65	1414.65	-1.75	0	46	4.7e-05	1	U	R.HGPSQDGDNTIFK.A
34285	53	–	65	708.33	1414.65	1414.65	-1.75	0	71	4.1e-07	1	U	R.HGPSQDGDNTIFK.A
34289	53	–	65	708.33	1414.65	1414.65	-1.58	0	50	3.9e-05	1	U	R.HGPSQDGDNTIFK.A
34291	53	–	65	472.556	1414.65	1414.65	-1.48	0	59	3e-06	1	U	R.HGPSQDGDNTIFK.A
34292	53	–	65	708.33	1414.65	1414.65	-1.41	0	31	0.0012	1	U	R.HGPSQDGDNTIFK.A
34293	53	–	65	472.556	1414.65	1414.65	-1.35	0	57	4.5e-06	1	U	R.HGPSQDGDNTIFK.A
34294	53	–	65	708.33	1414.65	1414.65	-1.32	0	67	9e-07	1	U	R.HGPSQDGDNTIFK.A
34296	53	–	65	708.331	1414.65	1414.65	-0.72	0	48	3.1e-05	1	U	R.HGPSQDGDNTIFK.A
34401	53	–	65	708.822	1415.63	1415.63	-1.67	0	48	7.4e-05	1	U	R.HGPSQDGDNTIFK.A
													+ Deamidated (NQ)
34403	53	–	65	708.822	1415.63	1415.63	-1.5	0	25	0.0043	1	U	R.HGPSQDGDNTIFK.A
													+ Deamidated (NQ)
34404	53	–	65	708.822	1415.63	1415.63	-1.33	0	32	0.0067	1	U	R.HGPSQDGDNTIFK.A
													+ Deamidated (NQ)
34405	53	–	65	708.822	1415.63	1415.63	-1.33	0	43	0.00031	1	U	R.HGPSQDGDNTIFK.A
													+ Deamidated (NQ)
28002	74	–	85	647.792	1293.57	1293.57	-2.63	0	62	1.6e-06	1	U	K.YTEGVDEADPAK.W
28003	74	–	85	647.792	1293.57	1293.57	-2.05	0	23	0.0071	1	U	K.YTEGVDEADPAK.W
28005	74	–	85	647.792	1293.57	1293.57	-1.68	0	92	4.2e-09	1	U	K.YTEGVDEADPAK.W
28006	74	–	85	647.793	1293.57	1293.57	-1.59	0	26	0.0033	1	U	K.YTEGVDEADPAK.W
28007	74	–	85	647.793	1293.57	1293.57	-1.59	0	52	1.3e-05	1	U	K.YTEGVDEADPAK.W
28009	74	–	85	647.793	1293.57	1293.57	-0.65	0	81	2.6e-08	1	U	K.YTEGVDEADPAK.W
3584	102	–	108	417.229	832.443	832.444	-1.52	0	24	0.0081	1	U	R.LIYDGPR.D
3585	102	–	108	417.229	832.443	832.444	-1.37	0	54	0.00013	1	U	R.LIYDGPR.D
3586	102	–	108	417.229	832.443	832.444	-1.3	0	41	0.0017	1	U	R.LIYDGPR.D
3588	102	–	108	417.229	832.444	832.444	-0.77	0	48	0.00032	1	U	R.LIYDGPR.D
3592	102	–	108	417.229	832.444	832.444	0.24	0	40	0.0016	1	U	R.LIYDGPR.D
11634	109	–	116	488.233	974.451	974.453	-2.29	0	26	0.0038	1	U	R.DMPPQPYK.I
11637	109	–	116	488.233	974.451	974.453	-2.11	0	21	0.0099	1	U	R.DMPPQPYK.I
11641	109	–	116	488.233	974.451	974.453	-1.8	0	24	0.0055	1	U	R.DMPPQPYK.I
11652	109	–	116	488.233	974.452	974.453	-1.49	0	25	0.0043	1	U	R.DMPPQPYK.I
11654	109	–	116	488.233	974.452	974.453	-1.37	0	23	0.007	1	U	R.DMPPQPYK.I
11655	109	–	116	488.233	974.452	974.453	-1.37	0	23	0.007	1	U	R.DMPPQPYK.I
11667	109	–	116	488.233	974.452	974.453	-0.85	0	25	0.0046	1	U	R.DMPPQPYK.I
11669	109	–	116	488.233	974.452	974.453	-0.79	0	22	0.0081	1	U	R.DMPPQPYK.I
12548	109	–	116	496.23	990.446	990.448	-2.19	0	24	0.0056	1	U	R.DMPPQPYK.I
													+ Oxidation (M)
12549	109	–	116	496.23	990.446	990.448	-2.11	0	24	0.0053	1	U	R.DMPPQPYK.I
													+ Oxidation (M)
12551	109	–	116	496.23	990.446	990.448	-1.93	0	22	0.0081	1	U	R.DMPPQPYK.I
													+ Oxidation (M)
12555	109	–	116	496.23	990.446	990.448	-1.87	0	33	0.001	1	U	R.DMPPQPYK.I
													+ Oxidation (M)
12557	109	–	116	496.23	990.446	990.448	-1.75	0	32	0.0012	1	U	R.DMPPQPYK.I
													+ Oxidation (M)
12562	109	–	116	496.231	990.447	990.448	-1.57	0	28	0.0023	1	U	R.DMPPQPYK.I
													+ Oxidation (M)
12570	109	–	116	496.231	990.447	990.448	-1.26	0	26	0.0042	1	U	R.DMPPQPYK.I
													+ Oxidation (M)
12580	109	–	116	496.231	990.447	990.448	-1.02	0	23	0.0074	1	U	R.DMPPQPYK.I
													+ Oxidation (M)
12583	109	–	116	496.231	990.447	990.448	-0.96	0	22	0.0092	1	U	R.DMPPQPYK.I
													+ Oxidation (M)
12585	109	–	116	496.231	990.447	990.448	-0.82	0	27	0.0033	1	U	R.DMPPQPYK.I
													+ Oxidation (M)
73085	117	–	152	1378.9	4133.66	4133.68	-3.54	0	50	1.9e-05	1	U	K.IYEVCSNGPAPTDSQPPEDYSFGAGEEEEEEEELQR.M
73087	117	–	152	1378.9	4133.67	4133.68	-1.68	0	52	1.8e-05	1	U	K.IYEVCSNGPAPTDSQPPEDYSFGAGEEEEEEEELQR.M
73090	117	–	152	1379.23	4134.66	4134.66	-1.5	0	44	6.9e-05	1	U	K.IYEVCSNGPAPTDSQPPEDYSFGAGEEEEEEEELQR.M
													+ Deamidated (NQ)
73091	117	–	152	1379.23	4134.66	4134.66	-1.32	0	57	5e-06	1	U	K.IYEVCSNGPAPTDSQPPEDYSFGAGEEEEEEEELQR.M
													+ Deamidated (NQ)
29824	153	–	164	666.855	1331.7	1331.7	-3.46	0	30	0.0015	1	U	R.MLPSLSLTEDVK.W
29826	153	–	164	666.856	1331.7	1331.7	-2.92	0	50	2.3e-05	1	U	R.MLPSLSLTEDVK.W
29828	153	–	164	666.856	1331.7	1331.7	-1.82	0	35	0.00051	1	U	R.MLPSLSLTEDVK.W
29829	153	–	164	666.857	1331.7	1331.7	-0.71	0	88	7.2e-09	1	U	R.MLPSLSLTEDVK.W
30641	153	–	164	674.853	1347.69	1347.7	-2.74	0	25	0.0044	1	U	R.MLPSLSLTEDVK.W
													+ Oxidation (M)
30644	153	–	164	674.853	1347.69	1347.7	-2.56	0	27	0.0031	1	U	R.MLPSLSLTEDVK.W
													+ Oxidation (M)
30645	153	–	164	674.853	1347.69	1347.7	-2.56	0	73	4.2e-07	1	U	R.MLPSLSLTEDVK.W
													+ Oxidation (M)
30646	153	–	164	674.853	1347.69	1347.7	-2.38	0	45	5.5e-05	1	U	R.MLPSLSLTEDVK.W
													+ Oxidation (M)
30650	153	–	164	674.854	1347.69	1347.7	-1.74	0	71	4.3e-07	1	U	R.MLPSLSLTEDVK.W
													+ Oxidation (M)
30654	153	–	164	674.854	1347.69	1347.7	-1.1	0	62	1.6e-06	1	U	R.MLPSLSLTEDVK.W
													+ Oxidation (M)
30655	153	–	164	674.854	1347.69	1347.7	-0.93	0	35	0.00061	1	U	R.MLPSLSLTEDVK.W
													+ Oxidation (M)
73856	165	–	211	1219.17	4872.64	4872.65	-2.05	0	30	0.0015	1	U	K.WPPTLQPPTLRPPTLQPPTLQPPVVLGPPAPDPSPLAPPPGNPAGFR.E
73861	165	–	211	1219.17	4872.64	4872.65	-1.64	0	23	0.0075	1	U	K.WPPTLQPPTLRPPTLQPPTLQPPVVLGPPAPDPSPLAPPPGNPAGFR.E
73866	165	–	211	1219.17	4872.64	4872.65	-1.35	0	38	0.0003	1	U	K.WPPTLQPPTLRPPTLQPPTLQPPVVLGPPAPDPSPLAPPPGNPAGFR.E
74092	165	–	211	1239.41	4953.6	4953.6	0.52	0	25	0.0043	1	U	K.WPPTLQPPTLRPPTLQPPTLQPPVVLGPPAPDPSPLAPPPGNPAGFR.E
													+ Deamidated (NQ); Phospho (ST)
74096	165	–	211	1239.66	4954.61	4954.58	4.73	0	24	0.0055	1	U	K.WPPTLQPPTLRPPTLQPPTLQPPVVLGPPAPDPSPLAPPPGNPAGFR.E
													+ 2 Deamidated (NQ); Phospho (ST)
26839	263	–	273	424.865	1271.57	1271.58	-1.72	0	40	0.00017	1	U	R.ALTISNPHGCR.L
26840	263	–	273	424.865	1271.57	1271.58	-1.58	0	35	0.00048	1	U	R.ALTISNPHGCR.L
26841	263	–	273	636.794	1271.57	1271.58	-1.55	0	50	2.1e-05	1	U	R.ALTISNPHGCR.L
26844	263	–	273	636.794	1271.57	1271.58	-0.87	0	75	9e-08	1	U	R.ALTISNPHGCR.L
26846	263	–	273	424.865	1271.57	1271.58	-0.7	0	60	2.3e-06	1	U	R.ALTISNPHGCR.L
26847	263	–	273	424.865	1271.57	1271.58	-0.42	0	38	0.00027	1	U	R.ALTISNPHGCR.L
26848	263	–	273	636.795	1271.57	1271.58	-0.39	0	55	6.4e-06	1	U	R.ALTISNPHGCR.L
26849	263	–	273	636.795	1271.57	1271.58	-0.39	0	35	0.00055	1	U	R.ALTISNPHGCR.L
26894	263	–	273	637.286	1272.56	1272.56	-1.73	0	55	7.7e-06	1	U	R.ALTISNPHGCR.L
													+ Deamidated (NQ)
30836	263	–	273	676.777	1351.54	1351.54	-1.55	0	50	2.2e-05	1	U	R.ALTISNPHGCR.L
													+ Phospho (ST)
30837	263	–	273	451.521	1351.54	1351.54	-0.22	0	27	0.0028	1	U	R.ALTISNPHGCR.L
													+ Phospho (ST)
68852	274	–	298	731.879	2923.49	2923.5	-3.48	0	37	0.00032	1	U	R.LFYSQLEATQEQVELFGPISLEQVR.F
68854	274	–	298	731.879	2923.49	2923.5	-3.07	0	30	0.0016	1	U	R.LFYSQLEATQEQVELFGPISLEQVR.F
68856	274	–	298	975.503	2923.49	2923.5	-2.96	0	26	0.0033	1	U	R.LFYSQLEATQEQVELFGPISLEQVR.F
68857	274	–	298	975.504	2923.49	2923.5	-2.77	0	30	0.0015	1	U	R.LFYSQLEATQEQVELFGPISLEQVR.F
68858	274	–	298	731.88	2923.49	2923.5	-2.73	0	54	9e-06	1	U	R.LFYSQLEATQEQVELFGPISLEQVR.F
68860	274	–	298	731.88	2923.49	2923.5	-2.57	0	69	4.7e-07	1	U	R.LFYSQLEATQEQVELFGPISLEQVR.F
68864	274	–	298	975.504	2923.49	2923.5	-2.33	0	136	1.6e-13	1	U	R.LFYSQLEATQEQVELFGPISLEQVR.F
68867	274	–	298	975.504	2923.49	2923.5	-2.15	0	95	1.2e-09	1	U	R.LFYSQLEATQEQVELFGPISLEQVR.F
68868	274	–	298	975.504	2923.49	2923.5	-2.02	0	28	0.0023	1	U	R.LFYSQLEATQEQVELFGPISLEQVR.F
68870	274	–	298	975.504	2923.49	2923.5	-2.02	0	117	1.1e-11	1	U	R.LFYSQLEATQEQVELFGPISLEQVR.F
68873	274	–	298	975.504	2923.49	2923.5	-1.84	0	26	0.0034	1	U	R.LFYSQLEATQEQVELFGPISLEQVR.F
68874	274	–	298	975.504	2923.49	2923.5	-1.84	0	104	1.8e-10	1	U	R.LFYSQLEATQEQVELFGPISLEQVR.F
68876	274	–	298	731.88	2923.49	2923.5	-1.73	0	77	8.2e-08	1	U	R.LFYSQLEATQEQVELFGPISLEQVR.F
68878	274	–	298	975.505	2923.49	2923.5	-1.71	0	33	0.0008	1	U	R.LFYSQLEATQEQVELFGPISLEQVR.F
68879	274	–	298	975.505	2923.49	2923.5	-1.71	0	35	0.00053	1	U	R.LFYSQLEATQEQVELFGPISLEQVR.F
68880	274	–	298	1462.75	2923.49	2923.5	-1.69	0	88	5.9e-09	1	U	R.LFYSQLEATQEQVELFGPISLEQVR.F
68881	274	–	298	975.505	2923.49	2923.5	-1.46	0	87	7.2e-09	1	U	R.LFYSQLEATQEQVELFGPISLEQVR.F
68883	274	–	298	975.505	2923.49	2923.5	-1.14	0	58	4e-06	1	U	R.LFYSQLEATQEQVELFGPISLEQVR.F
68884	274	–	298	975.505	2923.49	2923.5	-1.14	0	69	3.4e-07	1	U	R.LFYSQLEATQEQVELFGPISLEQVR.F
68885	274	–	298	975.505	2923.49	2923.5	-0.71	0	97	7.9e-10	1	U	R.LFYSQLEATQEQVELFGPISLEQVR.F
68889	274	–	298	975.506	2923.5	2923.5	-0.52	0	33	0.00075	1	U	R.LFYSQLEATQEQVELFGPISLEQVR.F
68890	274	–	298	975.506	2923.5	2923.5	-0.45	0	23	0.0071	1	U	R.LFYSQLEATQEQVELFGPISLEQVR.F
68891	274	–	298	975.506	2923.5	2923.5	-0.023	0	83	1.8e-08	1	U	R.LFYSQLEATQEQVELFGPISLEQVR.F
68909	274	–	298	1463.25	2924.48	2924.48	-0.81	0	47	8.9e-05	1	U	R.LFYSQLEATQEQVELFGPISLEQVR.F
													+ Deamidated (NQ)
68910	274	–	298	1463.25	2924.48	2924.48	0.11	0	60	4e-06	1	U	R.LFYSQLEATQEQVELFGPISLEQVR.F
													+ Deamidated (NQ)
68916	274	–	298	975.836	2924.49	2924.48	1.8	0	31	0.0016	1	U	R.LFYSQLEATQEQVELFGPISLEQVR.F
													+ Deamidated (NQ)
68917	274	–	298	1463.25	2924.49	2924.48	2.11	0	34	0.00069	1	U	R.LFYSQLEATQEQVELFGPISLEQVR.F
													+ Deamidated (NQ)
69474	274	–	298	1002.16	3003.46	3003.46	-2.01	0	31	0.002	1	U	R.LFYSQLEATQEQVELFGPISLEQVR.F
													+ Phospho (ST)
25252	299	–	309	616.295	1230.57	1230.58	-1.74	0	30	0.0025	1	U	R.FPSPEDIPSDK.Q
25253	299	–	309	616.295	1230.57	1230.58	-1.54	0	30	0.0016	1	U	R.FPSPEDIPSDK.Q
25255	299	–	309	616.295	1230.57	1230.58	-1.54	0	75	8.7e-08	1	U	R.FPSPEDIPSDK.Q
25256	299	–	309	616.295	1230.58	1230.58	-1.45	0	88	5.5e-09	1	U	R.FPSPEDIPSDK.Q
25257	299	–	309	616.295	1230.58	1230.58	-1.06	0	90	3.3e-09	1	U	R.FPSPEDIPSDK.Q
39851	299	–	311	505.917	1514.73	1514.74	-4.25	1	25	0.0042	1	U	R.FPSPEDIPSDKQR.F
39852	299	–	311	505.918	1514.73	1514.74	-2.07	1	39	0.00021	1	U	R.FPSPEDIPSDKQR.F
38863	312	–	323	748.889	1495.76	1495.77	-2.96	0	46	4.4e-05	1	U	R.FYTNQLLDVLDR.G
38865	312	–	323	748.889	1495.76	1495.77	-2.88	0	92	2.5e-09	1	U	R.FYTNQLLDVLDR.G
38866	312	–	323	499.595	1495.76	1495.77	-2.8	0	52	1.4e-05	1	U	R.FYTNQLLDVLDR.G
38867	312	–	323	748.889	1495.76	1495.77	-2.8	0	84	1.2e-08	1	U	R.FYTNQLLDVLDR.G
38870	312	–	323	748.889	1495.76	1495.77	-2.46	0	73	1.5e-07	1	U	R.FYTNQLLDVLDR.G
38871	312	–	323	748.889	1495.76	1495.77	-2.46	0	73	1.4e-07	1	U	R.FYTNQLLDVLDR.G
38873	312	–	323	748.889	1495.76	1495.77	-2.38	0	92	2.5e-09	1	U	R.FYTNQLLDVLDR.G
38877	312	–	323	748.889	1495.76	1495.77	-2.14	0	24	0.0058	1	U	R.FYTNQLLDVLDR.G
38878	312	–	323	499.595	1495.76	1495.77	-1.88	0	37	0.00035	1	U	R.FYTNQLLDVLDR.G
38880	312	–	323	748.889	1495.76	1495.77	-1.81	0	84	1.4e-08	1	U	R.FYTNQLLDVLDR.G
38882	312	–	323	748.89	1495.76	1495.77	-1.65	0	34	0.00069	1	U	R.FYTNQLLDVLDR.G
38884	312	–	323	748.89	1495.77	1495.77	-1.41	0	48	3.2e-05	1	U	R.FYTNQLLDVLDR.G
38885	312	–	323	748.89	1495.77	1495.77	-1.33	0	78	4.7e-08	1	U	R.FYTNQLLDVLDR.G
38886	312	–	323	748.89	1495.77	1495.77	-1.24	0	43	8.4e-05	1	U	R.FYTNQLLDVLDR.G
38887	312	–	323	748.89	1495.77	1495.77	-1.08	0	81	2.9e-08	1	U	R.FYTNQLLDVLDR.G
38888	312	–	323	748.89	1495.77	1495.77	-0.51	0	31	0.0012	1	U	R.FYTNQLLDVLDR.G
38891	312	–	323	748.891	1495.77	1495.77	0.96	0	77	6e-08	1	U	R.FYTNQLLDVLDR.G
38942	312	–	323	749.38	1496.75	1496.75	-3.44	0	98	6.1e-10	1	U	R.FYTNQLLDVLDR.G
													+ Deamidated (NQ)
38943	312	–	323	749.38	1496.75	1496.75	-3.28	0	56	5.4e-06	1	U	R.FYTNQLLDVLDR.G
													+ Deamidated (NQ)
38944	312	–	323	749.381	1496.75	1496.75	-2.79	0	61	1.8e-06	1	U	R.FYTNQLLDVLDR.G
													+ Deamidated (NQ)
38945	312	–	323	749.381	1496.75	1496.75	-2.79	0	36	0.00043	1	U	R.FYTNQLLDVLDR.G
													+ Deamidated (NQ)
38946	312	–	323	749.381	1496.75	1496.75	-2.71	0	65	8.8e-07	1	U	R.FYTNQLLDVLDR.G
													+ Deamidated (NQ)
38947	312	–	323	749.381	1496.75	1496.75	-2.31	0	98	6.5e-10	1	U	R.FYTNQLLDVLDR.G
													+ Deamidated (NQ)
38949	312	–	323	749.381	1496.75	1496.75	-1.97	0	99	5.2e-10	1	U	R.FYTNQLLDVLDR.G
													+ Deamidated (NQ)
38950	312	–	323	749.382	1496.75	1496.75	-1.24	0	26	0.0034	1	U	R.FYTNQLLDVLDR.G
													+ Deamidated (NQ)
38952	312	–	323	749.382	1496.75	1496.75	-0.58	0	67	5.4e-07	1	U	R.FYTNQLLDVLDR.G
													+ Deamidated (NQ)
38953	312	–	323	749.383	1496.75	1496.75	-0.26	0	85	1.2e-08	1	U	R.FYTNQLLDVLDR.G
													+ Deamidated (NQ)
39015	312	–	323	749.874	1497.73	1497.74	-0.83	0	36	0.00039	1	U	R.FYTNQLLDVLDR.G
													+ 2 Deamidated (NQ)
42659	312	–	323	788.877	1575.74	1575.73	3.31	0	62	6.3e-05	1	U	R.FYTNQLLDVLDR.G
													+ Phospho (Y)
42660	312	–	323	788.878	1575.74	1575.73	4.78	0	50	0.001	1	U	R.FYTNQLLDVLDR.G
													+ Phospho (Y)
47283	324	–	338	850.986	1699.96	1699.96	-2.34	0	96	9.6e-10	1	U	R.GLILQLQGQDLYAIR.L
47286	324	–	338	850.987	1699.96	1699.96	-2.06	0	115	1.5e-11	1	U	R.GLILQLQGQDLYAIR.L
47290	324	–	338	567.66	1699.96	1699.96	-1.49	0	69	3.1e-07	1	U	R.GLILQLQGQDLYAIR.L
47291	324	–	338	850.987	1699.96	1699.96	-1.48	0	122	3.4e-12	1	U	R.GLILQLQGQDLYAIR.L
47294	324	–	338	567.661	1699.96	1699.96	-0.94	0	51	2.2e-05	1	U	R.GLILQLQGQDLYAIR.L
47298	324	–	338	850.988	1699.96	1699.96	-0.11	0	65	7.9e-07	1	U	R.GLILQLQGQDLYAIR.L
47299	324	–	338	850.988	1699.96	1699.96	0.027	0	65	8.1e-07	1	U	R.GLILQLQGQDLYAIR.L
47331	324	–	338	851.478	1700.94	1700.95	-2.41	0	115	1.5e-11	1	U	R.GLILQLQGQDLYAIR.L
													+ Deamidated (NQ)
47332	324	–	338	851.479	1700.94	1700.95	-2.05	0	108	8.2e-11	1	U	R.GLILQLQGQDLYAIR.L
													+ Deamidated (NQ)
47334	324	–	338	851.479	1700.94	1700.95	-1.77	0	101	3.4e-10	1	U	R.GLILQLQGQDLYAIR.L
													+ Deamidated (NQ)
47335	324	–	338	567.989	1700.94	1700.95	-1.37	0	23	0.0075	1	U	R.GLILQLQGQDLYAIR.L
													+ Deamidated (NQ)
63505	344	–	363	1190.48	2378.95	2378.95	-2.93	0	45	6.1e-05	1	U	K.VFWSGPCASAHDSCPNPIQR.E
63506	344	–	363	793.99	2378.95	2378.95	-2.87	0	34	0.00071	1	U	K.VFWSGPCASAHDSCPNPIQR.E
63510	344	–	363	793.991	2378.95	2378.95	-1.72	0	42	0.00011	1	U	K.VFWSGPCASAHDSCPNPIQR.E
63511	344	–	363	793.991	2378.95	2378.95	-1.65	0	35	0.00057	1	U	K.VFWSGPCASAHDSCPNPIQR.E
63513	344	–	363	793.991	2378.95	2378.95	-1.03	0	40	0.00016	1	U	K.VFWSGPCASAHDSCPNPIQR.E
63527	344	–	363	794.321	2379.94	2379.94	1.82	0	29	0.0018	1	U	K.VFWSGPCASAHDSCPNPIQR.E
													+ Deamidated (NQ)
55482	369	–	384	664.371	1990.09	1990.09	-1.38	0	43	9.7e-05	1	U	K.LFSLEHFLNELILFQK.G
55483	369	–	384	996.053	1990.09	1990.09	-1.05	0	52	1.2e-05	1	U	K.LFSLEHFLNELILFQK.G
55500	369	–	384	996.545	1991.07	1991.08	-1.1	0	29	0.0019	1	U	K.LFSLEHFLNELILFQK.G
													+ Deamidated (NQ)
55503	369	–	384	664.699	1991.08	1991.08	-0.65	0	27	0.0036	1	U	K.LFSLEHFLNELILFQK.G
													+ Deamidated (NQ)
33039	412	–	424	465.3	1392.88	1392.88	-2.79	1	42	0.00013	1	U	K.KLITVQVVPVAAR.L
33041	412	–	424	465.3	1392.88	1392.88	-2.14	1	53	8.8e-06	1	U	K.KLITVQVVPVAAR.L
33046	412	–	424	697.447	1392.88	1392.88	-1.12	1	80	1.7e-08	1	U	K.KLITVQVVPVAAR.L
33048	412	–	424	697.447	1392.88	1392.88	-0.86	1	66	3.9e-07	1	U	K.KLITVQVVPVAAR.L
33118	412	–	424	465.628	1393.86	1393.87	-1.61	1	32	0.0016	1	U	K.KLITVQVVPVAAR.L
													+ Deamidated (NQ)
26623	413	–	424	633.399	1264.78	1264.79	-2.69	0	61	3.4e-06	1	U	K.LITVQVVPVAAR.L
26625	413	–	424	633.399	1264.78	1264.79	-1.73	0	44	0.00018	1	U	K.LITVQVVPVAAR.L
26627	413	–	424	633.4	1264.78	1264.79	-1.54	0	52	2.8e-05	1	U	K.LITVQVVPVAAR.L
26628	413	–	424	633.4	1264.78	1264.79	-1.54	0	40	0.00045	1	U	K.LITVQVVPVAAR.L
26630	413	–	424	633.4	1264.78	1264.79	-1.44	0	53	2.7e-05	1	U	K.LITVQVVPVAAR.L
26631	413	–	424	633.4	1264.78	1264.79	-1.44	0	74	1.8e-07	1	U	K.LITVQVVPVAAR.L
26632	413	–	424	422.602	1264.79	1264.79	-1.39	0	48	7.5e-05	1	U	K.LITVQVVPVAAR.L
26634	413	–	424	422.602	1264.79	1264.79	-1.32	0	60	4.8e-06	1	U	K.LITVQVVPVAAR.L
26665	413	–	424	633.891	1265.77	1265.77	-2.79	0	61	2.8e-06	1	U	K.LITVQVVPVAAR.L
													+ Deamidated (NQ)
26667	413	–	424	633.891	1265.77	1265.77	-2.21	0	81	2.7e-08	1	U	K.LITVQVVPVAAR.L
													+ Deamidated (NQ)
56751	425	–	442	1027.52	2053.02	2053.02	-1.48	0	31	0.0013	1	U	R.LLLEMFSGELSWSADSIR.L
57057	425	–	442	1035.51	2069.01	2069.01	-3.61	0	23	0.0077	1	U	R.LLLEMFSGELSWSADSIR.L
													+ Oxidation (M)
57058	425	–	442	1035.51	2069.01	2069.01	-3.49	0	85	1.2e-08	1	U	R.LLLEMFSGELSWSADSIR.L
													+ Oxidation (M)
57059	425	–	442	1035.51	2069.01	2069.01	-3.38	0	30	0.0022	1	U	R.LLLEMFSGELSWSADSIR.L
													+ Oxidation (M)
57061	425	–	442	1035.51	2069.01	2069.01	-3.02	0	61	2.3e-06	1	U	R.LLLEMFSGELSWSADSIR.L
													+ Oxidation (M)
57062	425	–	442	1035.51	2069.01	2069.01	-2.67	0	51	1.7e-05	1	U	R.LLLEMFSGELSWSADSIR.L
													+ Oxidation (M)
57066	425	–	442	690.677	2069.01	2069.01	-1.84	0	32	0.0017	1	U	R.LLLEMFSGELSWSADSIR.L
													+ Oxidation (M)
57067	425	–	442	690.677	2069.01	2069.01	-1.84	0	29	0.002	1	U	R.LLLEMFSGELSWSADSIR.L
													+ Oxidation (M)
57069	425	–	442	1035.51	2069.01	2069.01	-1.48	0	72	1.7e-07	1	U	R.LLLEMFSGELSWSADSIR.L
													+ Oxidation (M)
57070	425	–	442	690.678	2069.01	2069.01	-1.23	0	39	0.00034	1	U	R.LLLEMFSGELSWSADSIR.L
													+ Oxidation (M)
57077	425	–	442	1035.52	2069.02	2069.01	0.88	0	60	5.6e-06	1	U	R.LLLEMFSGELSWSADSIR.L
													+ Oxidation (M)
14662	443	–	451	514.292	1026.57	1026.57	-1.59	0	46	0.00021	1	U	R.LQISNPDLK.D
14663	443	–	451	514.292	1026.57	1026.57	-1.47	0	65	3.6e-06	1	U	R.LQISNPDLK.D
14664	443	–	451	514.292	1026.57	1026.57	-1.35	0	34	0.00072	1	U	R.LQISNPDLK.D
14667	443	–	451	514.292	1026.57	1026.57	-1.1	0	46	0.00018	1	U	R.LQISNPDLK.D
14668	443	–	451	514.292	1026.57	1026.57	-0.75	0	45	0.0002	1	U	R.LQISNPDLK.D
14669	443	–	451	514.292	1026.57	1026.57	-0.75	0	64	4.9e-06	1	U	R.LQISNPDLK.D
14670	443	–	451	514.293	1026.57	1026.57	-0.4	0	38	0.0003	1	U	R.LQISNPDLK.D
14671	443	–	451	514.293	1026.57	1026.57	0.79	0	40	0.00075	1	U	R.LQISNPDLK.D
14723	443	–	451	514.783	1027.55	1027.55	-3.02	0	31	0.0066	1	U	R.LQISNPDLK.D
													+ Deamidated (NQ)
14724	443	–	451	514.783	1027.55	1027.55	-2.9	0	24	0.0055	1	U	R.LQISNPDLK.D
													+ Deamidated (NQ)
14727	443	–	451	514.784	1027.55	1027.55	-1.71	0	45	0.00077	1	U	R.LQISNPDLK.D
													+ Deamidated (NQ)
14729	443	–	451	514.784	1027.55	1027.55	-1.34	0	38	0.00068	1	U	R.LQISNPDLK.D
													+ Deamidated (NQ)
28276	443	–	453	649.856	1297.7	1297.7	-2.01	1	23	0.0077	1	U	R.LQISNPDLKDR.M
28277	443	–	453	433.573	1297.7	1297.7	-1.75	1	39	0.0002	1	U	R.LQISNPDLKDR.M
1119	454	–	459	391.691	781.367	781.368	-1.64	0	31	0.0047	1	U	R.MVEQFK.E
													+ Deamidated (NQ)
1120	454	–	459	391.691	781.367	781.368	-1.16	0	28	0.0068	1	U	R.MVEQFK.E
													+ Deamidated (NQ)
1123	454	–	459	391.691	781.367	781.368	-0.77	0	26	0.0091	1	U	R.MVEQFK.E
													+ Deamidated (NQ)
1851	454	–	459	399.196	796.377	796.379	-2.81	0	31	0.0027	1	U	R.MVEQFK.E
													+ Oxidation (M)
1855	454	–	459	399.196	796.378	796.379	-1.5	0	32	0.0051	1	U	R.MVEQFK.E
													+ Oxidation (M)
1860	454	–	459	399.196	796.378	796.379	-0.9	0	25	0.0057	1	U	R.MVEQFK.E
													+ Oxidation (M)
36787	460	–	470	487.916	1460.73	1460.73	-1.05	0	47	3.7e-05	1	U	K.ELHHIWQSQQR.L
36788	460	–	470	731.37	1460.73	1460.73	-1.01	0	40	0.00016	1	U	K.ELHHIWQSQQR.L
36789	460	–	470	731.37	1460.73	1460.73	-1.01	0	54	1.5e-05	1	U	K.ELHHIWQSQQR.L
36790	460	–	470	731.37	1460.73	1460.73	-1.01	0	56	5.1e-06	1	U	K.ELHHIWQSQQR.L
36826	460	–	470	488.244	1461.71	1461.71	-1.6	0	29	0.002	1	U	K.ELHHIWQSQQR.L
													+ Deamidated (NQ)
36828	460	–	470	731.862	1461.71	1461.71	-1.26	0	23	0.0096	1	U	K.ELHHIWQSQQR.L
													+ Deamidated (NQ)

## Sheet: 210728_MR_rep3
Query	Start	–	End	Observed	Mr(expt)	Mr(calc)	ppm	M	Score	Expect	Rank	U	Peptide
33916	1	–	13	469.918	1406.73	1406.73	-1.82	0	39	0.00025	1	U	-.MNQSIPVAPTPPR.R
33917	1	–	13	704.373	1406.73	1406.73	-1.58	0	49	2.4e-05	1	U	-.MNQSIPVAPTPPR.R
33919	1	–	13	469.918	1406.73	1406.73	-1.5	0	36	0.00044	1	U	-.MNQSIPVAPTPPR.R
33923	1	–	13	704.373	1406.73	1406.73	-1.32	0	34	0.00064	1	U	-.MNQSIPVAPTPPR.R
33925	1	–	13	704.373	1406.73	1406.73	-1.32	0	53	1.1e-05	1	U	-.MNQSIPVAPTPPR.R
33928	1	–	13	704.374	1406.73	1406.73	-1.15	0	25	0.0049	1	U	-.MNQSIPVAPTPPR.R
33929	1	–	13	704.374	1406.73	1406.73	-1.15	0	35	0.00052	1	U	-.MNQSIPVAPTPPR.R
33931	1	–	13	704.374	1406.73	1406.73	-0.8	0	60	2.3e-06	1	U	-.MNQSIPVAPTPPR.R
33985	1	–	13	704.864	1407.71	1407.72	-2.96	0	30	0.0016	1	U	-.MNQSIPVAPTPPR.R
													+ Deamidated (NQ)
33986	1	–	13	704.865	1407.72	1407.72	-2.1	0	55	7.3e-06	1	U	-.MNQSIPVAPTPPR.R
													+ Deamidated (NQ)
33990	1	–	13	704.866	1407.72	1407.72	-0.63	0	36	0.00046	1	U	-.MNQSIPVAPTPPR.R
													+ Deamidated (NQ)
34876	1	–	13	712.37	1422.72	1422.73	-2.88	0	23	0.0065	1	U	-.MNQSIPVAPTPPR.R
													+ Oxidation (M)
34878	1	–	13	712.37	1422.73	1422.73	-2.28	0	62	1.5e-06	1	U	-.MNQSIPVAPTPPR.R
													+ Oxidation (M)
34879	1	–	13	712.37	1422.73	1422.73	-2.28	0	46	5.1e-05	1	U	-.MNQSIPVAPTPPR.R
													+ Oxidation (M)
34880	1	–	13	475.249	1422.73	1422.73	-2.2	0	38	0.00027	1	U	-.MNQSIPVAPTPPR.R
													+ Oxidation (M)
34882	1	–	13	712.37	1422.73	1422.73	-1.86	0	59	3.1e-06	1	U	-.MNQSIPVAPTPPR.R
													+ Oxidation (M)
34883	1	–	13	712.37	1422.73	1422.73	-1.77	0	37	0.0003	1	U	-.MNQSIPVAPTPPR.R
													+ Oxidation (M)
34887	1	–	13	712.371	1422.73	1422.73	-1.59	0	71	2.1e-07	1	U	-.MNQSIPVAPTPPR.R
													+ Oxidation (M)
34888	1	–	13	475.25	1422.73	1422.73	-1.56	0	47	5e-05	1	U	-.MNQSIPVAPTPPR.R
													+ Oxidation (M)
34889	1	–	13	475.25	1422.73	1422.73	-1.44	0	65	8e-07	1	U	-.MNQSIPVAPTPPR.R
													+ Oxidation (M)
34890	1	–	13	712.371	1422.73	1422.73	-1.42	0	70	2.5e-07	1	U	-.MNQSIPVAPTPPR.R
													+ Oxidation (M)
34891	1	–	13	475.25	1422.73	1422.73	-1.31	0	58	4e-06	1	U	-.MNQSIPVAPTPPR.R
													+ Oxidation (M)
34895	1	–	13	712.371	1422.73	1422.73	-1.17	0	41	0.00014	1	U	-.MNQSIPVAPTPPR.R
													+ Oxidation (M)
34896	1	–	13	475.25	1422.73	1422.73	-1.04	0	41	0.00015	1	U	-.MNQSIPVAPTPPR.R
													+ Oxidation (M)
34899	1	–	13	712.371	1422.73	1422.73	-1	0	74	1.1e-07	1	U	-.MNQSIPVAPTPPR.R
													+ Oxidation (M)
34901	1	–	13	712.371	1422.73	1422.73	-0.83	0	66	6.8e-07	1	U	-.MNQSIPVAPTPPR.R
													+ Oxidation (M)
34903	1	–	13	712.371	1422.73	1422.73	-0.56	0	80	3.2e-08	1	U	-.MNQSIPVAPTPPR.R
													+ Oxidation (M)
34904	1	–	13	712.371	1422.73	1422.73	-0.48	0	50	2.1e-05	1	U	-.MNQSIPVAPTPPR.R
													+ Oxidation (M)
34905	1	–	13	712.371	1422.73	1422.73	-0.31	0	35	0.0005	1	U	-.MNQSIPVAPTPPR.R
													+ Oxidation (M)
34909	1	–	13	712.374	1422.73	1422.73	2.53	0	27	0.0027	1	U	-.MNQSIPVAPTPPR.R
													+ Oxidation (M)
34947	1	–	13	712.862	1423.71	1423.71	-2.11	0	62	1.7e-06	1	U	-.MNQSIPVAPTPPR.R
													+ Deamidated (NQ); Oxidation (M)
34949	1	–	13	712.863	1423.71	1423.71	-1.07	0	58	3.7e-06	1	U	-.MNQSIPVAPTPPR.R
													+ Deamidated (NQ); Oxidation (M)
34950	1	–	13	712.864	1423.71	1423.71	-0.22	0	22	0.0091	1	U	-.MNQSIPVAPTPPR.R
													+ Deamidated (NQ); Oxidation (M)
34951	1	–	13	712.865	1423.71	1423.71	1.15	0	36	0.00041	1	U	-.MNQSIPVAPTPPR.R
													+ Deamidated (NQ); Oxidation (M)
27373	2	–	13	638.853	1275.69	1275.69	-2.07	0	46	4.4e-05	1	U	M.NQSIPVAPTPPR.R
27375	2	–	13	638.853	1275.69	1275.69	-1.58	0	49	2.4e-05	1	U	M.NQSIPVAPTPPR.R
27377	2	–	13	638.853	1275.69	1275.69	-1.49	0	40	0.00016	1	U	M.NQSIPVAPTPPR.R
27378	2	–	13	638.853	1275.69	1275.69	-1.49	0	39	0.00021	1	U	M.NQSIPVAPTPPR.R
27380	2	–	13	638.853	1275.69	1275.69	-1.02	0	63	1.2e-06	1	U	M.NQSIPVAPTPPR.R
27382	2	–	13	638.854	1275.69	1275.69	-0.81	0	46	4.4e-05	1	U	M.NQSIPVAPTPPR.R
27385	2	–	13	426.238	1275.69	1275.69	-0.4	0	31	0.0011	1	U	M.NQSIPVAPTPPR.R
27386	2	–	13	426.239	1275.7	1275.69	1.38	0	42	0.00011	1	U	M.NQSIPVAPTPPR.R
27448	2	–	13	639.344	1276.67	1276.68	-3.41	0	25	0.0056	1	U	M.NQSIPVAPTPPR.R
													+ Deamidated (NQ)
27449	2	–	13	639.344	1276.67	1276.68	-3.31	0	34	0.00059	1	U	M.NQSIPVAPTPPR.R
													+ Deamidated (NQ)
27450	2	–	13	639.345	1276.67	1276.68	-2.06	0	31	0.0013	1	U	M.NQSIPVAPTPPR.R
													+ Deamidated (NQ)
27452	2	–	13	639.345	1276.68	1276.68	-1.49	0	52	1.3e-05	1	U	M.NQSIPVAPTPPR.R
													+ Deamidated (NQ)
27453	2	–	13	639.345	1276.68	1276.68	-1.4	0	43	8.8e-05	1	U	M.NQSIPVAPTPPR.R
													+ Deamidated (NQ)
68049	17	–	40	954.473	2860.4	2860.4	-2.63	0	62	1.7e-06	1	U	R.LKPWLVAQVNSCQYPGLQWVNGEK.K
68053	17	–	40	954.8	2861.38	2861.39	-3.01	0	63	1.3e-06	1	U	R.LKPWLVAQVNSCQYPGLQWVNGEK.K
													+ Deamidated (NQ)
68059	17	–	40	954.802	2861.38	2861.39	-1.35	0	59	3e-06	1	U	R.LKPWLVAQVNSCQYPGLQWVNGEK.K
													+ Deamidated (NQ)
68060	17	–	40	954.802	2861.38	2861.39	-1.35	0	87	6.4e-09	1	U	R.LKPWLVAQVNSCQYPGLQWVNGEK.K
													+ Deamidated (NQ)
68077	17	–	40	955.131	2862.37	2862.37	-0.51	0	22	0.0087	1	U	R.LKPWLVAQVNSCQYPGLQWVNGEK.K
													+ 2 Deamidated (NQ)
68079	17	–	40	955.135	2862.38	2862.37	4.03	0	54	8.2e-06	1	U	R.LKPWLVAQVNSCQYPGLQWVNGEK.K
													+ 2 Deamidated (NQ)
22034	41	–	48	389.533	1165.58	1165.58	-1.21	1	26	0.004	1	U	K.KLFCIPWR.H
22035	41	–	48	583.795	1165.58	1165.58	-0.95	1	28	0.0022	1	U	K.KLFCIPWR.H
22037	41	–	48	389.533	1165.58	1165.58	-0.33	1	22	0.0096	1	U	K.KLFCIPWR.H
15197	42	–	48	519.747	1037.48	1037.48	-2.5	0	28	0.0022	1	U	K.LFCIPWR.H
15208	42	–	48	519.748	1037.48	1037.48	-1.68	0	35	0.00094	1	U	K.LFCIPWR.H
34341	53	–	65	472.556	1414.65	1414.65	-1.6	0	27	0.0028	1	U	R.HGPSQDGDNTIFK.A
34342	53	–	65	472.556	1414.65	1414.65	-1.54	0	60	2.2e-06	1	U	R.HGPSQDGDNTIFK.A
34343	53	–	65	708.33	1414.65	1414.65	-1.49	0	53	2e-05	1	U	R.HGPSQDGDNTIFK.A
34344	53	–	65	472.556	1414.65	1414.65	-1.41	0	40	0.00019	1	U	R.HGPSQDGDNTIFK.A
34348	53	–	65	472.556	1414.65	1414.65	-1.22	0	55	6.6e-06	1	U	R.HGPSQDGDNTIFK.A
34352	53	–	65	472.556	1414.65	1414.65	-0.97	0	69	3.7e-07	1	U	R.HGPSQDGDNTIFK.A
34353	53	–	65	708.331	1414.65	1414.65	-0.89	0	56	1.3e-05	1	U	R.HGPSQDGDNTIFK.A
34354	53	–	65	472.556	1414.65	1414.65	-0.84	0	64	9e-07	1	U	R.HGPSQDGDNTIFK.A
34355	53	–	65	708.331	1414.65	1414.65	-0.8	0	23	0.0096	1	U	R.HGPSQDGDNTIFK.A
34357	53	–	65	708.331	1414.65	1414.65	0.062	0	71	4.2e-07	1	U	R.HGPSQDGDNTIFK.A
34441	53	–	65	708.82	1415.63	1415.63	-4	0	46	4.8e-05	1	U	R.HGPSQDGDNTIFK.A
													+ Deamidated (NQ)
34442	53	–	65	708.821	1415.63	1415.63	-3.05	0	44	0.00018	1	U	R.HGPSQDGDNTIFK.A
													+ Deamidated (NQ)
34445	53	–	65	708.822	1415.63	1415.63	-2.36	0	33	0.0033	1	U	R.HGPSQDGDNTIFK.A
													+ Deamidated (NQ)
28252	74	–	85	647.792	1293.57	1293.57	-2.44	0	92	7.7e-09	1	U	K.YTEGVDEADPAK.W
28253	74	–	85	647.792	1293.57	1293.57	-2.05	0	24	0.0075	1	U	K.YTEGVDEADPAK.W
28254	74	–	85	647.792	1293.57	1293.57	-1.87	0	51	1.8e-05	1	U	K.YTEGVDEADPAK.W
28255	74	–	85	647.792	1293.57	1293.57	-1.87	0	87	1e-08	1	U	K.YTEGVDEADPAK.W
28257	74	–	85	647.792	1293.57	1293.57	-1.68	0	103	3.8e-10	1	U	K.YTEGVDEADPAK.W
28259	74	–	85	647.793	1293.57	1293.57	-1.59	0	23	0.0063	1	U	K.YTEGVDEADPAK.W
28263	74	–	85	647.793	1293.57	1293.57	-1.11	0	91	9.1e-09	1	U	K.YTEGVDEADPAK.W
28264	74	–	85	647.793	1293.57	1293.57	-0.83	0	90	3.9e-09	1	U	K.YTEGVDEADPAK.W
3547	102	–	108	417.229	832.443	832.444	-1.52	0	40	0.0024	1	U	R.LIYDGPR.D
3553	102	–	108	417.229	832.444	832.444	-0.63	0	32	0.0019	1	U	R.LIYDGPR.D
3555	102	–	108	417.229	832.444	832.444	-0.48	0	50	0.00031	1	U	R.LIYDGPR.D
3560	102	–	108	417.229	832.444	832.444	-0.12	0	32	0.0084	1	U	R.LIYDGPR.D
3561	102	–	108	417.229	832.444	832.444	-0.05	0	41	0.002	1	U	R.LIYDGPR.D
3562	102	–	108	417.229	832.444	832.444	0.022	0	44	0.00086	1	U	R.LIYDGPR.D
11485	109	–	116	488.233	974.451	974.453	-2.17	0	25	0.0047	1	U	R.DMPPQPYK.I
11486	109	–	116	488.233	974.451	974.453	-2.17	0	24	0.0059	1	U	R.DMPPQPYK.I
11487	109	–	116	488.233	974.451	974.453	-2.11	0	21	0.0098	1	U	R.DMPPQPYK.I
11497	109	–	116	488.233	974.451	974.453	-1.74	0	22	0.0088	1	U	R.DMPPQPYK.I
11499	109	–	116	488.233	974.452	974.453	-1.67	0	28	0.0025	1	U	R.DMPPQPYK.I
11502	109	–	116	488.233	974.452	974.453	-1.61	0	23	0.007	1	U	R.DMPPQPYK.I
11503	109	–	116	488.233	974.452	974.453	-1.61	0	22	0.0093	1	U	R.DMPPQPYK.I
11507	109	–	116	488.233	974.452	974.453	-1.49	0	26	0.0036	1	U	R.DMPPQPYK.I
11512	109	–	116	488.233	974.452	974.453	-1.37	0	24	0.0054	1	U	R.DMPPQPYK.I
11513	109	–	116	488.233	974.452	974.453	-1.37	0	25	0.0046	1	U	R.DMPPQPYK.I
11517	109	–	116	488.233	974.452	974.453	-1.1	0	25	0.0049	1	U	R.DMPPQPYK.I
11525	109	–	116	488.233	974.452	974.453	-0.85	0	23	0.0066	1	U	R.DMPPQPYK.I
11530	109	–	116	488.233	974.452	974.453	-0.73	0	22	0.009	1	U	R.DMPPQPYK.I
12405	109	–	116	496.23	990.446	990.448	-2.62	0	26	0.0057	1	U	R.DMPPQPYK.I
													+ Oxidation (M)
12416	109	–	116	496.23	990.446	990.448	-2.05	0	31	0.0012	1	U	R.DMPPQPYK.I
													+ Oxidation (M)
12418	109	–	116	496.23	990.446	990.448	-1.99	0	28	0.0023	1	U	R.DMPPQPYK.I
													+ Oxidation (M)
12419	109	–	116	496.23	990.446	990.448	-1.87	0	24	0.0061	1	U	R.DMPPQPYK.I
													+ Oxidation (M)
12425	109	–	116	496.231	990.446	990.448	-1.63	0	30	0.0015	1	U	R.DMPPQPYK.I
													+ Oxidation (M)
12426	109	–	116	496.231	990.446	990.448	-1.63	0	25	0.0046	1	U	R.DMPPQPYK.I
													+ Oxidation (M)
12429	109	–	116	496.231	990.447	990.448	-1.57	0	35	0.00062	1	U	R.DMPPQPYK.I
													+ Oxidation (M)
12439	109	–	116	496.231	990.447	990.448	-1.38	0	32	0.0011	1	U	R.DMPPQPYK.I
													+ Oxidation (M)
12441	109	–	116	496.231	990.447	990.448	-1.26	0	24	0.0062	1	U	R.DMPPQPYK.I
													+ Oxidation (M)
12443	109	–	116	496.231	990.447	990.448	-1.26	0	27	0.003	1	U	R.DMPPQPYK.I
													+ Oxidation (M)
73079	117	–	152	1378.89	4133.66	4133.68	-3.89	0	40	0.00017	1	U	K.IYEVCSNGPAPTDSQPPEDYSFGAGEEEEEEEELQR.M
73081	117	–	152	1378.9	4133.67	4133.68	-1.5	0	49	4.1e-05	1	U	K.IYEVCSNGPAPTDSQPPEDYSFGAGEEEEEEEELQR.M
73082	117	–	152	1034.43	4133.68	4133.68	-0.84	0	42	0.00057	1	U	K.IYEVCSNGPAPTDSQPPEDYSFGAGEEEEEEEELQR.M
73086	117	–	152	1034.67	4134.66	4134.66	-0.98	0	53	7.4e-05	1	U	K.IYEVCSNGPAPTDSQPPEDYSFGAGEEEEEEEELQR.M
													+ Deamidated (NQ)
73087	117	–	152	1379.23	4134.66	4134.66	-0.26	0	58	8.1e-06	1	U	K.IYEVCSNGPAPTDSQPPEDYSFGAGEEEEEEEELQR.M
													+ Deamidated (NQ)
73088	117	–	152	1379.23	4134.66	4134.66	-0.17	0	56	8.4e-06	1	U	K.IYEVCSNGPAPTDSQPPEDYSFGAGEEEEEEEELQR.M
													+ Deamidated (NQ)
73089	117	–	152	1379.23	4134.68	4134.66	3.37	0	31	0.002	1	U	K.IYEVCSNGPAPTDSQPPEDYSFGAGEEEEEEEELQR.M
													+ Deamidated (NQ)
30021	153	–	164	666.856	1331.7	1331.7	-1.63	0	40	0.00019	1	U	R.MLPSLSLTEDVK.W
30025	153	–	164	666.857	1331.7	1331.7	-1.18	0	81	2.5e-08	1	U	R.MLPSLSLTEDVK.W
30825	153	–	164	674.853	1347.69	1347.7	-3.18	0	60	2.6e-06	1	U	R.MLPSLSLTEDVK.W
													+ Oxidation (M)
30826	153	–	164	674.853	1347.69	1347.7	-2.65	0	84	1.5e-08	1	U	R.MLPSLSLTEDVK.W
													+ Oxidation (M)
30828	153	–	164	674.853	1347.69	1347.7	-2.56	0	35	0.00055	1	U	R.MLPSLSLTEDVK.W
													+ Oxidation (M)
30830	153	–	164	674.854	1347.69	1347.7	-2.1	0	80	8.4e-08	1	U	R.MLPSLSLTEDVK.W
													+ Oxidation (M)
30833	153	–	164	674.854	1347.69	1347.7	-2.01	0	71	3.5e-07	1	U	R.MLPSLSLTEDVK.W
													+ Oxidation (M)
30834	153	–	164	674.854	1347.69	1347.7	-2.01	0	42	0.00013	1	U	R.MLPSLSLTEDVK.W
													+ Oxidation (M)
30837	153	–	164	674.854	1347.69	1347.7	-1.65	0	60	2.4e-06	1	U	R.MLPSLSLTEDVK.W
													+ Oxidation (M)
30838	153	–	164	674.854	1347.69	1347.7	-1.65	0	28	0.0024	1	U	R.MLPSLSLTEDVK.W
													+ Oxidation (M)
30840	153	–	164	674.854	1347.69	1347.7	-1.56	0	76	9.3e-08	1	U	R.MLPSLSLTEDVK.W
													+ Oxidation (M)
34158	153	–	164	706.84	1411.67	1411.67	-0.6	0	27	0.0031	1	U	R.MLPSLSLTEDVK.W
													+ Phospho (ST)
74121	165	–	211	1219.16	4872.62	4872.65	-4.85	0	24	0.0055	1	U	K.WPPTLQPPTLRPPTLQPPTLQPPVVLGPPAPDPSPLAPPPGNPAGFR.E
74128	165	–	211	1219.17	4872.64	4872.65	-2.14	0	42	0.00011	1	U	K.WPPTLQPPTLRPPTLQPPTLQPPVVLGPPAPDPSPLAPPPGNPAGFR.E
74134	165	–	211	1219.17	4872.64	4872.65	-1.74	0	37	0.00036	1	U	K.WPPTLQPPTLRPPTLQPPTLQPPVVLGPPAPDPSPLAPPPGNPAGFR.E
74137	165	–	211	1219.17	4872.64	4872.65	-1.55	0	36	0.00039	1	U	K.WPPTLQPPTLRPPTLQPPTLQPPVVLGPPAPDPSPLAPPPGNPAGFR.E
74144	165	–	211	1219.17	4872.64	4872.65	-1.04	0	27	0.0028	1	U	K.WPPTLQPPTLRPPTLQPPTLQPPVVLGPPAPDPSPLAPPPGNPAGFR.E
74146	165	–	211	1219.17	4872.64	4872.65	-0.85	0	29	0.002	1	U	K.WPPTLQPPTLRPPTLQPPTLQPPVVLGPPAPDPSPLAPPPGNPAGFR.E
74148	165	–	211	1219.17	4872.65	4872.65	-0.45	0	23	0.0067	1	U	K.WPPTLQPPTLRPPTLQPPTLQPPVVLGPPAPDPSPLAPPPGNPAGFR.E
74156	165	–	211	1219.42	4873.64	4873.63	1.33	0	24	0.0057	1	U	K.WPPTLQPPTLRPPTLQPPTLQPPVVLGPPAPDPSPLAPPPGNPAGFR.E
													+ Deamidated (NQ)
74438	165	–	211	1239.41	4953.6	4953.6	1.21	0	24	0.006	1	U	K.WPPTLQPPTLRPPTLQPPTLQPPVVLGPPAPDPSPLAPPPGNPAGFR.E
													+ Deamidated (NQ); Phospho (ST)
74440	165	–	211	1239.41	4953.61	4953.6	2.69	0	24	0.0061	1	U	K.WPPTLQPPTLRPPTLQPPTLQPPVVLGPPAPDPSPLAPPPGNPAGFR.E
													+ Deamidated (NQ); Phospho (ST)
74442	165	–	211	1239.41	4953.61	4953.6	2.79	0	27	0.0029	1	U	K.WPPTLQPPTLRPPTLQPPTLQPPVVLGPPAPDPSPLAPPPGNPAGFR.E
													+ Deamidated (NQ); Phospho (ST)
27189	263	–	273	424.865	1271.57	1271.58	-1.58	0	23	0.0063	1	U	R.ALTISNPHGCR.L
27192	263	–	273	636.794	1271.57	1271.58	-1.16	0	34	0.00063	1	U	R.ALTISNPHGCR.L
27194	263	–	273	424.865	1271.57	1271.58	-0.78	0	36	0.0004	1	U	R.ALTISNPHGCR.L
27199	263	–	273	636.794	1271.57	1271.58	-0.68	0	69	3.5e-07	1	U	R.ALTISNPHGCR.L
27200	263	–	273	424.865	1271.57	1271.58	-0.49	0	55	7.3e-06	1	U	R.ALTISNPHGCR.L
27202	263	–	273	424.865	1271.57	1271.58	-0.21	0	28	0.0024	1	U	R.ALTISNPHGCR.L
27203	263	–	273	636.795	1271.58	1271.58	0.18	0	68	4.7e-07	1	U	R.ALTISNPHGCR.L
31034	263	–	273	451.52	1351.54	1351.54	-2.06	0	26	0.0033	1	U	R.ALTISNPHGCR.L
													+ Phospho (ST)
31036	263	–	273	676.777	1351.54	1351.54	-1.11	0	42	0.0001	1	U	R.ALTISNPHGCR.L
													+ Phospho (ST)
68586	274	–	298	975.503	2923.49	2923.5	-3.34	0	22	0.0094	1	U	R.LFYSQLEATQEQVELFGPISLEQVR.F
68587	274	–	298	975.503	2923.49	2923.5	-2.83	0	23	0.0077	1	U	R.LFYSQLEATQEQVELFGPISLEQVR.F
68590	274	–	298	975.504	2923.49	2923.5	-2.65	0	26	0.0037	1	U	R.LFYSQLEATQEQVELFGPISLEQVR.F
68591	274	–	298	731.88	2923.49	2923.5	-2.65	0	47	4e-05	1	U	R.LFYSQLEATQEQVELFGPISLEQVR.F
68595	274	–	298	975.504	2923.49	2923.5	-1.9	0	74	1.1e-07	1	U	R.LFYSQLEATQEQVELFGPISLEQVR.F
68596	274	–	298	975.504	2923.49	2923.5	-1.9	0	95	1.1e-09	1	U	R.LFYSQLEATQEQVELFGPISLEQVR.F
68597	274	–	298	731.88	2923.49	2923.5	-1.81	0	77	8.9e-08	1	U	R.LFYSQLEATQEQVELFGPISLEQVR.F
68598	274	–	298	731.88	2923.49	2923.5	-1.81	0	71	2e-07	1	U	R.LFYSQLEATQEQVELFGPISLEQVR.F
68599	274	–	298	975.505	2923.49	2923.5	-1.77	0	108	8.2e-11	1	U	R.LFYSQLEATQEQVELFGPISLEQVR.F
68600	274	–	298	731.88	2923.49	2923.5	-1.73	0	59	3.2e-06	1	U	R.LFYSQLEATQEQVELFGPISLEQVR.F
68602	274	–	298	975.505	2923.49	2923.5	-1.64	0	114	2.1e-11	1	U	R.LFYSQLEATQEQVELFGPISLEQVR.F
68604	274	–	298	1462.75	2923.49	2923.5	-1.6	0	112	2.9e-11	1	U	R.LFYSQLEATQEQVELFGPISLEQVR.F
68607	274	–	298	1462.75	2923.49	2923.5	-1.35	0	66	5.9e-07	1	U	R.LFYSQLEATQEQVELFGPISLEQVR.F
68608	274	–	298	975.505	2923.49	2923.5	-1.27	0	45	5.7e-05	1	U	R.LFYSQLEATQEQVELFGPISLEQVR.F
68609	274	–	298	975.505	2923.49	2923.5	-1.02	0	36	0.00044	1	U	R.LFYSQLEATQEQVELFGPISLEQVR.F
68610	274	–	298	975.505	2923.49	2923.5	-1.02	0	74	1e-07	1	U	R.LFYSQLEATQEQVELFGPISLEQVR.F
68611	274	–	298	975.505	2923.49	2923.5	-0.77	0	34	0.0006	1	U	R.LFYSQLEATQEQVELFGPISLEQVR.F
68616	274	–	298	975.506	2923.5	2923.5	-0.52	0	40	0.00016	1	U	R.LFYSQLEATQEQVELFGPISLEQVR.F
68617	274	–	298	975.506	2923.5	2923.5	-0.45	0	26	0.0037	1	U	R.LFYSQLEATQEQVELFGPISLEQVR.F
68618	274	–	298	975.506	2923.5	2923.5	-0.45	0	23	0.0066	1	U	R.LFYSQLEATQEQVELFGPISLEQVR.F
68619	274	–	298	975.506	2923.5	2923.5	-0.39	0	59	2.8e-06	1	U	R.LFYSQLEATQEQVELFGPISLEQVR.F
68621	274	–	298	975.506	2923.5	2923.5	-0.27	0	65	8e-07	1	U	R.LFYSQLEATQEQVELFGPISLEQVR.F
68624	274	–	298	1462.76	2923.5	2923.5	1.74	0	34	0.00059	1	U	R.LFYSQLEATQEQVELFGPISLEQVR.F
68638	274	–	298	975.833	2924.48	2924.48	-1.46	0	56	5.5e-06	1	U	R.LFYSQLEATQEQVELFGPISLEQVR.F
													+ Deamidated (NQ)
68640	274	–	298	975.834	2924.48	2924.48	0.17	0	92	2.1e-09	1	U	R.LFYSQLEATQEQVELFGPISLEQVR.F
													+ Deamidated (NQ)
68642	274	–	298	1463.25	2924.48	2924.48	1.2	0	28	0.0026	1	U	R.LFYSQLEATQEQVELFGPISLEQVR.F
													+ Deamidated (NQ)
68644	274	–	298	1463.25	2924.49	2924.48	2.03	0	35	0.00088	1	U	R.LFYSQLEATQEQVELFGPISLEQVR.F
													+ Deamidated (NQ)
68654	274	–	298	975.839	2924.5	2924.48	4.99	0	29	0.0035	1	U	R.LFYSQLEATQEQVELFGPISLEQVR.F
													+ Deamidated (NQ)
25599	299	–	309	616.295	1230.58	1230.58	-1.45	0	88	5.7e-09	1	U	R.FPSPEDIPSDK.Q
25600	299	–	309	616.295	1230.58	1230.58	-1.35	0	30	0.0017	1	U	R.FPSPEDIPSDK.Q
25601	299	–	309	616.295	1230.58	1230.58	-1.35	0	88	5.1e-09	1	U	R.FPSPEDIPSDK.Q
25602	299	–	309	616.295	1230.58	1230.58	-1.15	0	67	7.2e-07	1	U	R.FPSPEDIPSDK.Q
25603	299	–	309	616.295	1230.58	1230.58	-0.85	0	28	0.0022	1	U	R.FPSPEDIPSDK.Q
25609	299	–	309	616.295	1230.58	1230.58	-0.46	0	32	0.00091	1	U	R.FPSPEDIPSDK.Q
25611	299	–	309	616.295	1230.58	1230.58	-0.26	0	24	0.0051	1	U	R.FPSPEDIPSDK.Q
38927	312	–	323	748.888	1495.76	1495.77	-3.45	0	49	2.5e-05	1	U	R.FYTNQLLDVLDR.G
38928	312	–	323	748.889	1495.76	1495.77	-3.04	0	52	1.2e-05	1	U	R.FYTNQLLDVLDR.G
38931	312	–	323	748.889	1495.76	1495.77	-2.46	0	45	5.6e-05	1	U	R.FYTNQLLDVLDR.G
38932	312	–	323	748.889	1495.76	1495.77	-2.38	0	98	6.2e-10	1	U	R.FYTNQLLDVLDR.G
38939	312	–	323	499.595	1495.76	1495.77	-1.94	0	44	6.8e-05	1	U	R.FYTNQLLDVLDR.G
38941	312	–	323	748.889	1495.76	1495.77	-1.9	0	98	6.7e-10	1	U	R.FYTNQLLDVLDR.G
38942	312	–	323	748.889	1495.76	1495.77	-1.9	0	78	4.7e-08	1	U	R.FYTNQLLDVLDR.G
38943	312	–	323	748.889	1495.76	1495.77	-1.9	0	98	6.3e-10	1	U	R.FYTNQLLDVLDR.G
38944	312	–	323	499.595	1495.76	1495.77	-1.76	0	28	0.0036	1	U	R.FYTNQLLDVLDR.G
38945	312	–	323	748.889	1495.76	1495.77	-1.73	0	25	0.0047	1	U	R.FYTNQLLDVLDR.G
38949	312	–	323	748.89	1495.77	1495.77	-1.41	0	84	1.2e-08	1	U	R.FYTNQLLDVLDR.G
38951	312	–	323	748.89	1495.77	1495.77	-0.99	0	44	7.2e-05	1	U	R.FYTNQLLDVLDR.G
38952	312	–	323	748.89	1495.77	1495.77	-0.67	0	65	9.1e-07	1	U	R.FYTNQLLDVLDR.G
38953	312	–	323	748.891	1495.77	1495.77	-0.18	0	71	2e-07	1	U	R.FYTNQLLDVLDR.G
38954	312	–	323	748.891	1495.77	1495.77	0.47	0	31	0.0012	1	U	R.FYTNQLLDVLDR.G
38955	312	–	323	748.891	1495.77	1495.77	0.64	0	69	3.8e-07	1	U	R.FYTNQLLDVLDR.G
39008	312	–	323	749.38	1496.75	1496.75	-3.44	0	24	0.0057	1	U	R.FYTNQLLDVLDR.G
													+ Deamidated (NQ)
39009	312	–	323	749.38	1496.75	1496.75	-3.28	0	27	0.0027	1	U	R.FYTNQLLDVLDR.G
													+ Deamidated (NQ)
39011	312	–	323	749.381	1496.75	1496.75	-2.23	0	84	1.2e-08	1	U	R.FYTNQLLDVLDR.G
													+ Deamidated (NQ)
39012	312	–	323	749.381	1496.75	1496.75	-1.97	0	54	8.1e-06	1	U	R.FYTNQLLDVLDR.G
													+ Deamidated (NQ)
39014	312	–	323	749.382	1496.75	1496.75	-1.65	0	98	6.8e-10	1	U	R.FYTNQLLDVLDR.G
													+ Deamidated (NQ)
39016	312	–	323	749.383	1496.75	1496.75	-0.34	0	77	5.6e-08	1	U	R.FYTNQLLDVLDR.G
													+ Deamidated (NQ)
42695	312	–	323	788.872	1575.73	1575.73	-2.2	0	40	0.00019	1	U	R.FYTNQLLDVLDR.G
													+ Phospho (ST)
47369	324	–	338	567.66	1699.96	1699.96	-1.81	0	55	7.7e-06	1	U	R.GLILQLQGQDLYAIR.L
47370	324	–	338	850.987	1699.96	1699.96	-1.76	0	27	0.0028	1	U	R.GLILQLQGQDLYAIR.L
47372	324	–	338	850.987	1699.96	1699.96	-1.55	0	122	3.3e-12	1	U	R.GLILQLQGQDLYAIR.L
47373	324	–	338	850.987	1699.96	1699.96	-1.55	0	122	3.8e-12	1	U	R.GLILQLQGQDLYAIR.L
47374	324	–	338	850.987	1699.96	1699.96	-1.34	0	102	3e-10	1	U	R.GLILQLQGQDLYAIR.L
47375	324	–	338	850.987	1699.96	1699.96	-1.2	0	83	1.8e-08	1	U	R.GLILQLQGQDLYAIR.L
47376	324	–	338	567.661	1699.96	1699.96	-1.05	0	75	8.8e-08	1	U	R.GLILQLQGQDLYAIR.L
47378	324	–	338	850.988	1699.96	1699.96	-0.76	0	122	4e-12	1	U	R.GLILQLQGQDLYAIR.L
47403	324	–	338	851.478	1700.94	1700.95	-2.55	0	122	4e-12	1	U	R.GLILQLQGQDLYAIR.L
													+ Deamidated (NQ)
47406	324	–	338	851.479	1700.94	1700.95	-1.77	0	82	1.9e-08	1	U	R.GLILQLQGQDLYAIR.L
													+ Deamidated (NQ)
63067	344	–	363	793.991	2378.95	2378.95	-1.57	0	87	7.2e-09	1	U	K.VFWSGPCASAHDSCPNPIQR.E
63069	344	–	363	793.991	2378.95	2378.95	-1.03	0	55	6.8e-06	1	U	K.VFWSGPCASAHDSCPNPIQR.E
63070	344	–	363	793.991	2378.95	2378.95	-0.95	0	39	0.00021	1	U	K.VFWSGPCASAHDSCPNPIQR.E
55136	369	–	384	996.053	1990.09	1990.09	-0.56	0	39	0.00024	1	U	K.LFSLEHFLNELILFQK.G
55137	369	–	384	664.372	1990.09	1990.09	0.45	0	48	3.5e-05	1	U	K.LFSLEHFLNELILFQK.G
55154	369	–	384	664.698	1991.07	1991.08	-1.57	0	57	4.9e-06	1	U	K.LFSLEHFLNELILFQK.G
													+ Deamidated (NQ)
55156	369	–	384	996.545	1991.08	1991.08	-0.56	0	30	0.002	1	U	K.LFSLEHFLNELILFQK.G
													+ Deamidated (NQ)
33215	412	–	424	465.299	1392.88	1392.88	-4.25	1	42	0.00018	1	U	K.KLITVQVVPVAAR.L
33220	412	–	424	465.3	1392.88	1392.88	-1.69	1	69	1.9e-07	1	U	K.KLITVQVVPVAAR.L
33224	412	–	424	697.447	1392.88	1392.88	-1.21	1	24	0.0066	1	U	K.KLITVQVVPVAAR.L
33225	412	–	424	697.447	1392.88	1392.88	-0.95	1	62	1e-06	1	U	K.KLITVQVVPVAAR.L
33226	412	–	424	697.447	1392.88	1392.88	-0.95	1	66	3.9e-07	1	U	K.KLITVQVVPVAAR.L
33227	412	–	424	697.448	1392.88	1392.88	-0.33	1	62	1.1e-06	1	U	K.KLITVQVVPVAAR.L
33299	412	–	424	697.939	1393.86	1393.87	-1.47	1	39	0.00036	1	U	K.KLITVQVVPVAAR.L
													+ Deamidated (NQ)
26958	413	–	424	633.399	1264.78	1264.79	-2.31	0	30	0.0043	1	U	K.LITVQVVPVAAR.L
26959	413	–	424	633.399	1264.78	1264.79	-2.03	0	34	0.0017	1	U	K.LITVQVVPVAAR.L
26962	413	–	424	633.4	1264.78	1264.79	-1.63	0	61	3.8e-06	1	U	K.LITVQVVPVAAR.L
26963	413	–	424	633.4	1264.78	1264.79	-1.54	0	74	1.7e-07	1	U	K.LITVQVVPVAAR.L
26964	413	–	424	633.4	1264.79	1264.79	-1.35	0	61	3.9e-06	1	U	K.LITVQVVPVAAR.L
26967	413	–	424	422.602	1264.79	1264.79	-1.01	0	54	1.8e-05	1	U	K.LITVQVVPVAAR.L
26968	413	–	424	633.4	1264.79	1264.79	-0.97	0	45	0.00014	1	U	K.LITVQVVPVAAR.L
26969	413	–	424	422.603	1264.79	1264.79	-0.51	0	49	5.5e-05	1	U	K.LITVQVVPVAAR.L
27013	413	–	424	633.891	1265.77	1265.77	-2.32	0	62	2.4e-06	1	U	K.LITVQVVPVAAR.L
													+ Deamidated (NQ)
27014	413	–	424	633.892	1265.77	1265.77	-1.35	0	61	2.8e-06	1	U	K.LITVQVVPVAAR.L
													+ Deamidated (NQ)
56412	425	–	442	1027.51	2053.01	2053.02	-4.81	0	29	0.0019	1	U	R.LLLEMFSGELSWSADSIR.L
56413	425	–	442	1027.51	2053.01	2053.02	-2.55	0	101	3.5e-10	1	U	R.LLLEMFSGELSWSADSIR.L
56419	425	–	442	1027.52	2053.02	2053.02	-0.29	0	49	2.5e-05	1	U	R.LLLEMFSGELSWSADSIR.L
56693	425	–	442	1035.51	2069.01	2069.01	-3.61	0	90	3.3e-09	1	U	R.LLLEMFSGELSWSADSIR.L
													+ Oxidation (M)
56695	425	–	442	690.677	2069.01	2069.01	-2.73	0	37	0.00031	1	U	R.LLLEMFSGELSWSADSIR.L
													+ Oxidation (M)
56696	425	–	442	690.677	2069.01	2069.01	-2.55	0	31	0.0014	1	U	R.LLLEMFSGELSWSADSIR.L
													+ Oxidation (M)
56701	425	–	442	1035.51	2069.01	2069.01	-1.61	0	35	0.00057	1	U	R.LLLEMFSGELSWSADSIR.L
													+ Oxidation (M)
56703	425	–	442	690.678	2069.01	2069.01	-1.5	0	45	9.6e-05	1	U	R.LLLEMFSGELSWSADSIR.L
													+ Oxidation (M)
56705	425	–	442	1035.51	2069.01	2069.01	-1.02	0	96	1.1e-09	1	U	R.LLLEMFSGELSWSADSIR.L
													+ Oxidation (M)
56709	425	–	442	690.678	2069.01	2069.01	-0.52	0	36	0.00048	1	U	R.LLLEMFSGELSWSADSIR.L
													+ Oxidation (M)
56715	425	–	442	1035.51	2069.01	2069.01	-0.3	0	56	5.5e-06	1	U	R.LLLEMFSGELSWSADSIR.L
													+ Oxidation (M)
56716	425	–	442	1035.51	2069.01	2069.01	-0.19	0	61	3.6e-06	1	U	R.LLLEMFSGELSWSADSIR.L
													+ Oxidation (M)
56719	425	–	442	1035.52	2069.02	2069.01	0.88	0	25	0.0061	1	U	R.LLLEMFSGELSWSADSIR.L
													+ Oxidation (M)
56720	425	–	442	1035.52	2069.02	2069.01	0.99	0	41	0.00048	1	U	R.LLLEMFSGELSWSADSIR.L
													+ Oxidation (M)
14580	443	–	451	514.292	1026.57	1026.57	-1.59	0	48	5.4e-05	1	U	R.LQISNPDLK.D
14582	443	–	451	514.292	1026.57	1026.57	-1.24	0	37	0.00034	1	U	R.LQISNPDLK.D
14583	443	–	451	514.292	1026.57	1026.57	-1.24	0	46	9.3e-05	1	U	R.LQISNPDLK.D
14584	443	–	451	514.292	1026.57	1026.57	-1.1	0	59	1.2e-05	1	U	R.LQISNPDLK.D
14585	443	–	451	514.292	1026.57	1026.57	-1.1	0	42	0.00044	1	U	R.LQISNPDLK.D
14586	443	–	451	514.292	1026.57	1026.57	-0.75	0	63	5.3e-06	1	U	R.LQISNPDLK.D
14587	443	–	451	514.292	1026.57	1026.57	-0.63	0	25	0.0049	1	U	R.LQISNPDLK.D
14588	443	–	451	514.293	1026.57	1026.57	-0.52	0	34	0.00066	1	U	R.LQISNPDLK.D
14589	443	–	451	514.293	1026.57	1026.57	-0.52	0	43	0.00018	1	U	R.LQISNPDLK.D
14590	443	–	451	514.293	1026.57	1026.57	-0.28	0	65	3.1e-06	1	U	R.LQISNPDLK.D
28515	443	–	453	433.574	1297.7	1297.7	-0.34	1	37	0.00034	1	U	R.LQISNPDLKDR.M
1146	454	–	459	391.69	781.366	781.368	-2.03	0	30	0.0058	1	U	R.MVEQFK.E
													+ Deamidated (NQ)
1799	454	–	459	399.196	796.377	796.379	-2.05	0	32	0.0048	1	U	R.MVEQFK.E
													+ Oxidation (M)
1805	454	–	459	399.196	796.378	796.379	-1.35	0	27	0.0087	1	U	R.MVEQFK.E
													+ Oxidation (M)
1813	454	–	459	399.196	796.378	796.379	-0.82	0	30	0.0076	1	U	R.MVEQFK.E
													+ Oxidation (M)
36877	460	–	470	731.369	1460.72	1460.73	-2.1	0	41	0.00013	1	U	K.ELHHIWQSQQR.L
36878	460	–	470	487.915	1460.72	1460.73	-2.05	0	40	0.00018	1	U	K.ELHHIWQSQQR.L
36879	460	–	470	487.916	1460.72	1460.73	-1.85	0	29	0.0025	1	U	K.ELHHIWQSQQR.L
36880	460	–	470	731.37	1460.72	1460.73	-1.84	0	26	0.0037	1	U	K.ELHHIWQSQQR.L
36881	460	–	470	731.37	1460.73	1460.73	-1.51	0	58	3.8e-06	1	U	K.ELHHIWQSQQR.L
36886	460	–	470	731.37	1460.73	1460.73	-1.01	0	40	0.00017	1	U	K.ELHHIWQSQQR.L
36938	460	–	470	731.863	1461.71	1461.71	-0.42	0	22	0.0083	1	U	K.ELHHIWQSQQR.L
													+ Deamidated (NQ)
36939	460	–	470	731.863	1461.71	1461.71	-0.34	0	22	0.0079	1	U	K.ELHHIWQSQQR.L
													+ Deamidated (NQ)
